# Supplementary material for: Pharmacometabolomics of Meglumine Antimoniate in Patients With Cutaneous Leishmaniasis
Source: Front Pharmacol. 2019 Jun 20;10:657. doi: 10.3389/fphar.2019.00657 (PMC6595045; doi:10.3389/fphar.2019.00657)
Supplement: Supplementary file 2 [file DataSheet_1.xlsx]

## Sheet: Supplementary table 1
Metabolite	Identification/Annotation	Mass	RT	Formula	Isomers	Patient_pre_1	Patient_pre_2	Patient_pre_3	Patient_pre_4	Patient_pre_5	Patient_pre_6	Patient_pre_7	Patient_pre_8	Patient_pre_9	Patient_pre_10	Patient_pre_11	Patient_pre_12	Patient_pre_13	Patient_pre_14	Patient_pre_15	Patient_pre_16	Patient_pre_17	Patient_pre_18	Patient_pre_19	Patient_pre_20	Patient_pre_21	Patient_pre_22	Patient_pre_23	Patient_pre_24	Patient_pre_25	Patient_pre_26	Patient_pre_27	Patient_pre_28	Patient_pre_29	Patient_pre_30	Patient_pre_31	Patient_pre_32	Patient_pre_33	Patient_pre_34	Patient_pre_35	Patient_post_1	Patient_post_2	Patient_post_3	Patient_post_4	Patient_post_5	Patient_post_6	Patient_post_7	Patient_post_8	Patient_post_9
&gamma;-thiomethyl glutamate	Annotated	193.04	12.389	C6H11NO4S	1	12781.2	13227.3	10122.6	13343.7	11886.8	8514.9	12666.7	6785.49	9930.69	8338.14	10795.5	12944.2	10196.8	9592.11	10418.7	7982.43	13000.1	18900.1	10148.1	17603.1	12602.9	10467.6	13824.8	13172.9	11510.8	11693.9	18230.4	13702.3	12461.4	17424.8	8666.64	9918.36	15928.4	15973.1	10289.9	15197.8	12192.2	9794.06	8328.24	9363.96	10437	3591.13	15443	7715.91
(1-Ribosylimidazole)-4-acetate	Annotated	258.085	12.0073	C10H14N2O6	3	13023.6	23967.9	12945.9	13922.3	27445	16926.1	29208.3	13211.7	20924.7	14541.9	16131.2	28797.3	13616.7	12873.4	13946	12867	8220.84	17461.3	8623.16	9649.86	10808.7	22447.1	13819.1	21637.8	13372.1	193610	15999.3	18485.5	14086.6	22417.7	8057.08	11339.8	14610.6	15955.7	17650.3	15137.8	21360.4	10355.1	12858.3	17715.2	18300.3	6639.1	21300.1	19429.1
(3S_6R)-6-Isopropenyl-3-methyl-2-oxo-oxepanone	Annotated	168.115	4.25781	C10H16O2	60	7637.85	15493.7	10413.7	12080.8	9575.4	10756.7	15429.4	15777.3	12775.6	16553.6	12661.7	16978.9	23518.3	4509.12	11155.3	12361.2	7160.86	21673.8	16614.9	8382.84	6687.58	6112.95	10619.6	8199.66	11774.8	20908.2	9136.39	11200.2	7691.32	15234.3	13846.2	4469.77	10689.9	7277.34	9701.37	13824.3	9971.5	11419.6	7068.03	10046.6	14812.6	3956.79	22227.3	7770.89
(4E)-2-Oxohexenoic acid	Annotated	128.047	10.3576	C6H8O3	9	4312.57	2922.39	7928.32	7304.22	3838.03	5024.93	2075.65	2970.85	2872.19	2908	6378.47	3672.01	4972.46	3464.85	5792.56	2468.76	4091.34	8710.7	3103.15	3868.45	11258.1	3936.08	2768.98	4384.81	10914.1	3998.16	3286.82	4227.44	1730.81	4541.35	5128.59	3257.38	5202.05	694.656	2734.3	3886.18	3381.01	8838.53	4751.86	3563.14	5018.63	800.514	3203.9	3512.7
(4R_7S)-7-isopropyl-4-methyloxepan-2-one	Annotated	170.131	4.16639	C10H18O2	22	36301.7	80539.7	42504.9	48926.3	7354.43	27245.8	64506.3	74097.7	62568.1	67137.8	34340.9	16106.3	129717	12234.7	43792.7	40358.6	26252	40111.8	29560	30615.1	27504.4	19280.2	27573.2	19698	33489.4	83049	45342.4	40988.5	32601.3	35080.4	28756.8	15724.2	44239.3	14467.7	18321.8	44213.3	41295.7	65490.7	34073.5	43344.6	48729.8	13308.1	110989	29452.7
(9Z)-Hexadecenoic acid	Annotated	254.225	3.82841	C16H30O2	19	686798	462073	612050	554400	38406.2	284527	353161	599175	776052	816757	469090	296940	1.0055e+06	82565.8	304322	573447	125330	90620.3	152373	131744	279663	221299	279983	227435	232732	1.10758e+06	303186	372994	242669	576536	150783	249046	692776	98766.2	175503	614281	502297	1383140	693953	346904	187605	239269	1.98521e+06	328479
(9Z)-Tetradecenoic acid	Annotated	226.194	3.89814	C14H26O2	12	85113.8	84456.9	43188.9	93529.2	4832.5	25366.2	37458.8	64121.9	61190.6	56991.9	48534.7	42029.1	142311	8536.25	43624	32289.8	17068	7653.73	14229.4	28650.8	31831.6	30753.5	23848.4	27631	24389.7	123901	45994.1	82489.1	45506.7	47822.8	16268.9	30249.6	93240.8	7456.19	16756.8	59331.6	32046.6	78672.1	58468.1	34618.8	31809.8	20475.4	115973	25904.3
(E)-2-Butenyl-4-methyl-threonine	Annotated	187.121	9.45488	C9H17NO3	3	4290.97	5276.04	4376.49	5212.5	5291.33	2948.38	3094.86	5765.13	4265.52	6496.93	3731.47	4769.16	3029.71	4449.13	3115.4	3630.25	3676.64	6212.94	6417.2	5277.1	5211.24	5245.48	4143.99	5209.27	7833.31	4548.21	4751.63	4951.4	4859.52	3611.51	3873.42	4391.81	4240.59	2906.48	5668.13	4037.04	5163.63	1794.26	1805.44	3753.91	2786.38	921.86	4001.1	2677.12
(R)-1-Aminopropan-2-ol	Annotated	75.0684	11.2077	C3H9NO	6	270975	87442.4	488081	1.0818e+06	255020	235545	625788	106748	217228	123754	2.30047e+06	1.53705e+06	242445	120384	3.35109e+06	166866	177419	62784.6	82127.6	105862	226207	162179	135620	273681	139164	154872	680316	182748	905226	527830	306800	194831	618411	247789	154477	202598	93320.5	179459	434328	669534	1.61018e+06	89624.5	860021	1.27302e+06
(R)-2-Hydroxyglutarate	Identified	148.037	13.02	C5H8O5	18	41511.8	39890.9	38950	38103.9	44519.2	31889.3	19608.5	29300.4	39699.5	90300.5	32960.7	71163.4	42161.6	30837.1	20413.6	25965.8	32050.1	25295.7	36876.5	26755.5	45595.8	67324.3	42863.8	31469.4	54159.5	31323	26424	63353.5	20981.8	32040.6	34955.4	66548.3	34015.8	18740.1	27412.5	21478.8	45638.1	20975.4	21998.6	79115.9	18068.1	7806.13	21834.1	48289.7
(R)-3-Hydroxy-3-methyl-2-oxopentanoate	Annotated	146.058	12.4634	C6H10O4	16	1513.88	1564.4	771.431	1376.11	1309.58	1171.03	571.788	2320.64	796.376	2970.26	843.162	1080.28	1061.68	972.125	677.275	837.131	783.686	1825.96	1215.2	1589.24	1070.13	814.615	1262.16	774.206	921.891	1212.85	1977.77	1596.53	407.609	637.284	860.658	1707.48	947.157	1331.09	994.849	943.098	1005.5	889.205	1671.42	1199.48	778.538	493.648	1057.57	2053.47
(R)-3-Hydroxybutanoate	Identified	104.047	9.79678	C4H8O3	13	32459.9	108557	87805.3	45354.5	60676.8	45550.8	57486.6	36641.8	100000	127728	30027	38106.6	355749	59836.5	45124.4	34079.6	30628.6	42303.6	43441.5	37309.4	65580.1	55629.3	23574	37306.9	95629.5	47769.8	33518.9	76814.2	12029.2	50187.6	51711.1	35751.7	49264.6	15912	41961.6	33875.9	68352.2	223545	219034	59251.7	29833	37389.1	178765	258967
(R)-Lactate	Annotated	90.0318	9.9539	C3H6O3	6	10867961	15513011	16325812	16165258	13805411	11152589	3.39477e+06	10993683	16444590	26499206	9996363	17095540	16265052	13294508	10639401	5.43128e+06	3537549	2.10044e+06	5.8491e+06	1.9032e+06	14425481	16057947	3.15586e+06	12417789	22863432	10370175	9534666	19691694	2.9922e+06	10928703	13384653	15718655	16689073	3.07141e+06	14184595	7910151	16130639	8750678	6.93427e+06	19659446	5411095	2.12906e+06	4432264	20705344
(S)-2-Aceto-2-hydroxybutanoate	Annotated	146.058	7.71651	C6H10O4	16	42934.3	65094	138302	53978.9	52773.2	22016.3	14126.2	49124.2	112864	166784	56657.4	172490	56316.5	82781.5	44944.7	31110.8	80006.5	63390.5	146818	74748.7	75144.7	71559.7	83440.9	91175.7	264531	25902.1	25145.8	61188.7	21174.8	39086.3	36278	106836	124501	24339.2	49690.8	59834.2	141685	36377.7	20727.2	166102	145415	1743.15	25570.9	28385.5
(S)-Dihydroorotate	Annotated	158.033	10.9624	C5H6N2O4	3	2206.97	1429.92	1359.69	6731.32	1865.28	1352.09	1475.1	1507.72	1331.89	2163.66	1421.27	5517.49	3127.59	2765.27	1877.74	706.875	1628.9	2084.82	775.933	1065.28	1287.91	2412.18	830.57	2027.55	1529.12	4188.6	3121.12	4440.46	4058.67	2041.44	2025.05	6038.05	4602.27	2303.87	2499.2	2572.53	904.505	661.438	603.997	4588.48	685.545	457.212	1153.58	912.607
(S)-Malate	Identified	134.021	13.5345	C4H6O5	4	353077	407005	289641	326846	357559	321086	53547.5	219887	357746	1.00292e+06	282743	476979	461343	361654	195280	149198	167233	195066	271599	138747	301924	470802	143244	283116	703196	277611	219074	511638	31133.8	166963	246006	396754	243790	127174	272532	163441	315088	70657.1	96396.6	565473	72079.7	39514.2	87165	550278
(Z)-4-Hydroxyphenylacetaldehyde-oxime	Annotated	151.063	4.94576	C8H9NO2	17	24230.6	89667.3	32889.6	27467.1	71532.8	36025.6	38319.7	25102.5	56240.1	22300.1	22300.3	37101.3	31074.9	36316.7	40490	38669.7	16967.2	20226.9	20668	40274.5	26106.5	22946	47086	22126.5	18481.6	37490	28987	23135.4	24037.4	17579.5	65740.5	29592.2	14739.8	35107.3	25334.6	46214.4	94492.5	62679.3	67626.4	44082.2	40798.4	64920.3	31840.6	116051
[6]-Gingerol	Annotated	294.183	3.93437	C17H26O4	3	40385.9	39983	82880	55096.7	28928.1	83258.4	41167.3	49029.6	56145.3	43715.1	36829.1	22583.8	32074.3	86720.6	41664.8	30240.8	56755.7	57903.3	66437.2	43970.8	39711.1	40866.3	60054.9	58980.4	26027.4	36007.2	30560.6	44457.5	56773.9	28353.8	65271.8	54377.1	38935.6	47222.6	51890.6	77444.5	27688.4	55949	69708.8	47891.8	56742.1	23996.6	42296.9	45604.8
[FA (10:0)] O-decanoyl-R-carnitine	Annotated	315.241	5.46148	C17H33NO4	2	51473.8	101741	20611.2	86143.9	9668.63	28749.5	186740	172074	91651.1	137735	57703.6	22327.4	219203	19894.3	85911.2	139183	25521.2	17311	34814.5	22815	52994.7	37877	36453.7	36052.4	55111.3	274185	75156.4	63205.8	74834.9	60877.4	18843.1	63073.3	60601.3	52701.2	23366.3	48267.6	55799.3	89372.2	175535	35478.7	51731.2	47366.2	208332	80275.5
[FA (11:0)] undecanoic acid	Annotated	186.162	4.03093	C11H22O2	12	5245.35	5144.02	4758.41	5655.35	1796.06	7652.1	4633.05	6397.3	6950	3389.12	4482.73	4477.58	7297.29	4048.17	4294.24	3721.38	6087.69	7464.22	3807.05	6439.26	4267.95	3530.35	3417.99	4705.49	3072.68	6386.15	5590.63	5184.33	5328.1	4121.65	3329.7	6264.1	6230.84	2960.41	4362.7	6883.29	3386.52	7522.63	4206.9	3660.95	7330.9	1872.9	6493.85	1848.7
[FA (11:1)] 10-undecenoic acid	Annotated	184.146	4.11361	C11H20O2	17	7189.72	21604.1	22522.1	11978.9	1997.15	34367.1	19553.7	14277.2	25548.9	23355.8	13152.8	15044.2	33739.3	5030.8	12444.3	39489.3	21321.7	4767.62	11747.4	15141.4	8711.4	4330.52	21181.5	3780.81	11268.5	21965.3	7230.97	12743.7	14880.7	18804.3	5954.9	4560.66	8861.12	6393.76	4071.98	15685.3	12290.7	41979.9	23413.9	19619.6	39676	5205.03	31800.3	10773.8
[FA (11:2)] 4_10-undecadiynal	Annotated	162.104	4.49555	C11H14O	1	5127.42	7498.57	5152.68	5711.17	6467.41	6090.53	8140.35	6151.6	7477.69	2851.82	6891.81	6717.1	7430.25	5453.4	10261.6	12314.9	10416.8	9344.88	6859.23	9076.02	8700.36	8730.24	7865.3	11795.3	8140.19	7043.21	8299.79	6311.63	6869.92	9101.83	10393.3	9098.92	12100.1	10381.8	11892.8	4610.45	7211.62	4206.38	5817.58	6574.19	7728.16	5348.35	8760.93	5203.77
[FA (12:4)] 2E_4E_8Z_10E-dodecatetraenoic acid	Annotated	192.115	4.21426	C12H16O2	5	1093.71	3182.71	1277.12	1218.53	859.977	1182.42	4971.64	1223.41	1320.16	2075.16	1209.11	590.012	2300.47	949.814	1095.5	1878.69	1048.31	1179.58	961.281	2052.85	1264.53	766.867	667.16	704.089	2981.85	1793.14	728.933	1740.64	682.589	1570.28	1919.22	548.661	1076.74	890.594	1086.59	2077.5	1726.74	5644.22	1087.01	1506.01	3037.53	4081.26	1670.19	824.37
[FA (14:0/2:0)] Tetradecanedioic acid	Annotated	258.183	5.19531	C14H26O4	6	5598.29	947.93	3039.2	3661.98	6907.16	3565.36	2917.29	7231.54	4019.56	6576.67	8749.36	4146.9	6102.04	828.994	865.994	1376.88	9930.21	2917.21	3731.54	3940.1	1177.12	3456.92	3021.54	2980.33	6350.62	2307.76	1878.83	2820.51	4778.01	1653.31	2011.67	4453.84	1783.53	1745.27	10630.9	8819.27	5375.23	2571.54	4017.66	3224.85	1932.29	2059.67	7542.35	5141.57
[FA (14:2)] 5_8-tetradecadienoic acid	Annotated	224.178	3.64077	C14H24O2	20	4358.84	6189.93	13407.6	4438.1	6787.53	7148.48	20372.3	10700.3	6806.79	13300.4	4867.78	6433.75	8807.34	8231.2	4880.77	18653.7	11462.9	7132.86	22055.9	14836.9	7755.2	6392.76	8334.19	6536.13	4820.67	6802.46	7491.91	8483.71	13799.2	2373.89	14161.7	5245.81	5395.81	9729.5	9350.55	4000.26	4021.43	7488.53	2808.19	5277.13	8527.66	10349.2	10225.6	6294.41
[FA (16:0/2:0)] Hexadecanedioic acid	Annotated	286.214	4.62703	C16H30O4	5	4186.27	2279.04	3113.99	2876.47	3392.77	8413.67	5265.02	3500.8	4188.76	11695.6	2252.96	2872.77	9877.17	1408.01	1884.87	4557.62	8860.49	5839.61	5661.15	7450.49	2699.85	2298.95	6581.02	2790.18	3017.46	4622.74	2842.94	3835.23	6224.74	2277.5	2628.6	2306.38	2915.81	2838.75	1703.24	2810.54	2219.67	2359.88	4837.57	3922.14	6871.25	807.948	5470.36	3293.44
[FA (17:0)] heptadecanoic acid	Annotated	270.256	3.787	C17H34O2	18	37970.9	37681.9	50961.5	44422.9	12021.2	51876.6	36341.1	49308.7	97469.8	78226.1	43813.6	32315.3	135961	13307.2	42440	46457.8	55835.9	18720.2	41034.2	58443.2	38517.3	28873.1	32886.3	22893.1	33206.3	100548	79460.5	58775.8	43575.5	78572.6	25073.5	37559	85306.4	36794.6	41415.5	38599.3	24728.4	43408.3	49664.9	33995.2	45382.6	40242	70971.6	51354
[FA (18:1)] 9Z-octadecenoic acid	Annotated	282.256	3.78912	C18H34O2	29	3.34356e+06	4446187	5.24231e+06	3.65603e+06	510492	2.65403e+06	4.53906e+06	3764245	6.12388e+06	5769781	2.9655e+06	1.34163e+06	6965852	672687	2540413	4.43785e+06	1310576	2.12642e+06	2.20001e+06	3.09379e+06	2.71916e+06	1.61991e+06	3473030	1.417e+06	2.47469e+06	7.80992e+06	3.76279e+06	3351496	2.48435e+06	4.64857e+06	2.03004e+06	1.35089e+06	3.99352e+06	1.12216e+06	1749585	3.61581e+06	3.43351e+06	9239027	5.16328e+06	2770493	2579736	2.93987e+06	9360940	2840466
[FA (18:2)] 9S-hydroperoxy-10E_12Z-octadecadienoic acid	Annotated	312.23	4.41274	C18H32O4	39	26769.6	39360.8	40571.9	31230.9	76181.3	67982.3	88437.9	42308.6	27414.6	60531.7	37827.8	23303.8	44848.4	20288.3	18521	35527.3	76101.4	88456.5	48330.5	84529	22061	29873.7	60144	40957	33157.9	65007.9	26894.8	33674.4	75768.9	19919.9	21592.1	11778.8	25795.8	24896	12223.9	26120.7	27556.5	28872.8	58590.3	42364.8	93888.1	9269.09	48230.6	10219.6
[FA (18:3)] 13S-hydroperoxy-9Z_11E_14Z-octadecatrienoic acid	Annotated	310.215	4.50136	C18H30O4	19	5252.12	7671.13	8918.62	8562.11	28940.5	20755.2	19740.7	11707.5	5339.44	14063.7	8763.03	5796.51	9132.92	6402.36	5596.4	6929.46	15743.8	26055.2	10754.1	14195	7695.69	7254.25	9488.46	13292	11970	10432.5	7250.57	12628.7	22951.7	4874.95	8414.88	3358.83	4702.81	5120.59	5303.06	6466.87	7054.14	4055.73	7538.14	16278.1	21004.2	2317.78	11543.1	3509.15
[FA (18:3)] 9Z_12Z_15Z-octadecatrienoic acid	Annotated	278.225	3.80429	C18H30O2	38	257445	345768	273036	269698	41891.7	242277	158673	308477	520679	394230	305426	53286.2	553978	57605.9	242626	184932	68382.3	292930	202631	105378	217411	147985	113829	139871	241044	484578	204505	288295	169581	332880	260024	62114.3	352478	55726.3	122051	219336	217593	392282	160214	242515	156681	116839	555242	163490
[FA (18:4)] 6Z_9Z_12Z_15Z-octadecatetraenoic acid	Annotated	276.209	3.81206	C18H28O2	58	6407.32	6388.29	5650.81	10139.8	843.592	8004.13	4894.62	4654.94	7433.3	7234.44	6180.63	2502.9	6679.86	2152.02	5707.4	0	2303.61	2847.11	2131.89	2615.66	6440.94	8282.64	3014.37	5711.7	4051.61	8362.36	4457.16	6365.01	3690.91	5747.66	3757.79	3449.79	11117.6	1359.86	4438.9	5817.44	4847.75	9324.26	3913.09	6016.85	3253.84	6922.8	11442	3546.76
[FA (20:0)] 11Z-eicosenoic acid	Annotated	310.287	3.74701	C20H38O2	16	22113.7	23187.4	27926	16858.8	3212.27	28136	34639.4	21459.4	27697.3	22523.9	17284.8	9233.61	32925.6	4831.93	15294.7	19533.9	10260.7	14626.6	16009.2	16902.5	12942.9	10397.8	17617.4	9479.22	12364.6	48168	18798.3	19561.7	12786.8	25341.6	11250.4	8153.69	25786	6148.84	9975.41	19594.1	19726.3	53193.9	33958.7	12970.5	19874.1	19351.9	50312.7	13938.5
[FA (20:0)] eicosanoic acid	Annotated	312.303	3.73304	C20H40O2	11	10982.2	14349.3	15166.8	10622	5799.71	18751.9	7992.01	11382.3	20575	15158.3	9369.29	11324.3	24372.5	5244.1	11234.2	10415.7	42844.9	6783.73	12257.2	19565.1	7365.9	9873.3	9664.86	8359.28	8886.53	20963.6	17596.6	18346.8	10424.7	19930.5	8005.61	14451.9	14473.5	5621.37	10687.2	8537.08	8176.17	7732.8	15665.4	10456.9	32555.1	11301	14608.4	10416.5
[FA (20:4)] 5Z_8Z_11Z_14Z-eicosatetraenoic acid	Annotated	304.24	3.75755	C20H32O2	38	80266.3	272771	141842	131946	34124.9	121847	188210	106106	136357	118921	121302	43536.8	227936	76694.5	115081	110751	70340.8	45637.3	86464.1	53898	104325	53180.1	110800	96239.4	117905	145262	63750.9	94116	146664	108041	75281.1	53997.3	97283	30484.9	74583.8	85747.1	116691	239658	92248	119346	82039	72865.2	154094	78605.2
[FA (20:5)] 5Z_8Z_11Z_14Z_17Z-eicosapentaenoic acid	Annotated	302.224	3.77996	C20H30O2	43	12411.9	18021.4	40068	25346.3	1954.59	13949.9	11719.9	8716.01	16608	14270.1	28609	10610.4	22270.2	23177.1	16476.4	8299.82	7358.85	5070.49	7020.7	5151.01	21343	17935.8	7696.15	9840	10095.4	11546.3	5540.26	9584.97	8518.18	14633	20091.9	6645.64	13786.1	2801.09	6689.46	7293.21	7160.93	35521.1	10483.4	16227.5	9723.98	5001.21	15197.4	10317
[FA (22:4)] 7Z_10Z_13Z_16Z-docosatetraenoic acid	Annotated	332.272	3.74055	C22H36O2	6	14061.5	24836.5	10993.9	12261.3	2487.12	20740.4	18506.4	12672.4	17338.5	13009	14912.8	4848.64	22018.8	5114.53	13910	12704.8	6480.95	4949.75	8028.77	5683.27	10877.4	6021.33	9413.07	8164.21	12405.8	25523.6	10193.9	12944.5	12515.8	11646.3	5780.47	4610.24	13740.9	3691.3	8045.28	9367.49	11289.6	22503.4	12062.3	12381.3	11208.8	6837.74	17322.6	8221.83
[FA (26:0/2:0)] Hexacosanedioic acid	Annotated	213.186	3.71807	C26H50O4	1	6424.25	9108.57	22025.1	12499.1	7257.66	10953.3	24102.2	12648.7	8904.97	18482.6	6761.29	15108.1	12705.7	12723.9	8897.94	19490.6	14787.3	15864.9	36967.9	20976	10275.4	9131.53	17278.8	7653.5	13323.1	9548.35	11268.4	11756.6	23023.5	8023.76	13872.3	7366.31	8477.84	10958.3	12378.7	7115.91	8996.89	22708.6	11244.8	10514	9885.49	7328.6	14821.7	5847.29
[FA (6:0)] O-hexanoyl-R-carnitine	Annotated	259.178	7.93248	C13H25NO4	2	6870.43	6984.17	5821.22	6836.57	3570.97	2714.81	20643.3	14367.5	10326	11732	4046.83	1816.2	14364.3	2272.47	4417.37	8816.36	3014.61	7511.9	3419.88	6670.71	6280.36	4139.43	5087.89	3224.61	5084.08	11776.8	6289.13	5840.36	7923.73	6355.21	2369.16	3957.35	5908.64	3451.84	2590.76	5927.36	4372.19	9441.46	9904.18	4887.5	4628.54	3761.63	18638.4	9073.14
[FA (7:0)] heptanoic acid	Annotated	130.099	4.69755	C7H14O2	14	37531.1	35434.6	33684	41500.2	18152	34340.2	34231.1	32883.3	43807.8	20510.2	33125.4	23661.9	34993.5	22274.2	32545.1	24604.5	69241.7	35625.5	32805.1	39875.7	30461.9	33299.3	39028.6	30921.1	18746.5	34182.9	11646.1	25176.1	34327	28763.5	43120.9	24264.3	25894.6	27255.6	35040	40539.8	26348.4	40853.1	35997.7	30527	32157.4	7055.68	31365	22165.8
[FA (8:0)] octanoic acid	Annotated	144.115	4.61474	C8H16O2	11	127343	186699	157913	140171	79373.5	101307	118018	144997	203385	117356	131587	83700.7	112457	74692.9	129098	94370	220285	92557.1	157376	153672	86093.3	98951.1	151907	143425	102935	133902	49973.3	85910.2	28739.5	138034	209714	92704.4	91925.9	64139.1	158588	120538	91561.7	124376	154883	143674	104648	16166.3	146056	69953.5
[FA (8:1)] 2Z-octenoic acid	Annotated	142.099	4.72905	C8H14O2	16	7722.71	11693.5	5679.9	6922.59	5921.72	13604.4	13102	9654.25	7688.95	18954.7	8482.53	4820.77	17775.8	2990.39	6432.81	9478.19	8057.28	7683.48	7087.49	12569.9	6849.89	4970.67	4247.87	6201.09	11511.1	14286.4	5591.53	11061.3	6597.76	17015.9	34718.1	1915.79	7212.94	7351.91	4474.5	13643.1	7844.98	11000.6	13286.4	16354.8	22345.8	4444.03	19199.6	1834.72
[FA amino(8:0)] 3-amino-octanoic acid	Annotated	159.126	9.44604	C8H17NO2	4	990.422	2039.48	1409.32	1044.29	1487.44	1680.11	2175.07	2005.3	1299.53	1530.79	993.751	1202.91	1552.56	1595.75	1110.53	1780.07	2793.81	2858.32	1997.24	3021.99	1338.61	477.149	3850.78	2781.96	3704.24	3569.53	5199.75	2082.35	4452.25	1265.82	4425.5	561.814	1113.92	996.278	2098.87	2857.49	1100.18	2181.4	833.282	2398.72	2159.62	806.424	5297.9	1273.53
[FA hydroxy(10:0)] 9-hydroxy-decanoic acid	Annotated	188.141	4.12285	C10H20O3	13	5981.54	24707.5	9486.88	6237.7	6369.3	10511.6	25026.2	15380.4	13734	18464.8	12812.9	8679.94	35913.6	2239.64	7377.69	7301.52	6525.82	20272.8	27107.3	67522.4	5610.54	3841.21	69998.2	9565.88	6712.66	24322	18402.3	8782.43	6566.4	17039.3	8047.57	6736.37	9979.71	8657.19	7077.04	5580.51	5888.79	14912.7	9319.69	6371.39	13013.5	2828.75	16674.4	7597.03
[FA hydroxy(11:0)] 2-hydroxy-undecanoic acid	Annotated	202.157	4.10589	C11H22O3	6	918.166	3043.81	1999.57	1454.99	1577.21	6022.17	2563.46	2780.46	5513.81	1707.99	1852.23	2726.69	14864.5	867.461	2877.05	2622.23	4959.83	1659.65	1949.88	3163.71	1109.52	1191.69	1298.77	1141.84	1470.82	5441.71	3532.95	2464.96	3537.42	1913.7	1340.06	1445.04	1906.55	3897.06	803.083	2264.57	1643.12	2663.55	9337.94	4743.15	14956.8	1764.83	7068.14	1182.66
[FA hydroxy(18:0)] 2S-hydroxy-octadecanoic acid	Annotated	300.267	3.77896	C18H36O3	27	21131.7	16649.1	12658	14512.6	5235.38	14435.7	9857.75	13275.4	18938.2	10453.5	14080.6	10475.8	19575.2	8459.42	9281.8	12324.6	13794.9	7071.56	12946.9	12518.4	15287.2	12191.6	11644.8	9249.05	12378.2	15063.9	9291.93	15313	5450.86	16198.2	8730.15	16334.5	13242.8	5212.46	12932.2	13981.3	13687.3	15428.6	8531	10723.7	9853.31	4916.22	15402.1	10666.2
[FA hydroxy(18:0)] 9_10-dihydroxy-octadecanoic acid	Annotated	316.261	3.59646	C18H36O4	19	43118.9	64870.7	157568	54854.5	64652.7	81397.1	179283	100673	62781.1	87885.8	63247	85225	84493.7	72626.9	51769.8	163533	153176	127730	263711	132515	74767.2	53477.2	109688	45754.9	53735.9	83292.8	115830	69147.5	108705	61175.1	129724	71571	71454.7	119581	103056	46189.7	41069.5	118763	44737.3	62533	68942.3	83284	115116	37422.1
[FA hydroxy(18:1)] 9_10-dihydroxy-12Z-octadecenoic acid	Annotated	314.246	3.60412	C18H34O4	12	13018.5	22935.7	35721.4	17755	40660.7	28290.8	37071.5	33120.6	23717.4	24725	24465.2	13209.1	28299.8	19893.2	24639.5	28779.7	46164.8	32535.9	38812.4	27759.9	22398.4	22415.4	33794.2	12832.5	15411.4	34356	44576.9	25686.4	43548.7	20260.3	40633	22510.7	24591.8	26092.7	20600.4	15979.7	10977.7	26026.4	10437.5	31101.9	18311.2	15172.4	29675.9	13493.9
[FA hydroxy(18:2)] 9S-hydroxy-10E_12Z-octadecadienoic acid	Annotated	296.235	3.64946	C18H32O3	33	31551.1	40452.2	48693.4	40967.9	71413.1	49557	78728.2	53030.8	39987.2	38786.3	43553.3	30569.3	57084.9	44618.2	47591.9	54402.4	76466.9	69786.2	67765.9	68278.8	49036.4	42263.2	44327.6	24028.1	30024.3	73856.9	100357	60713.7	124158	36135.5	94383.6	25338	54886.6	40065.3	46649.4	40217.6	28699.3	46876.5	22261.5	61152.5	35915.9	18159	56609.7	20408.2
[FA hydroxy(6:0)] 4-hydroxy-hexanoic acid	Annotated	132.079	5.34501	C6H12O3	14	12216.4	16214.2	13039.6	18380.1	20538.4	10044.7	3192.83	10092.2	11717.8	26008.5	6635.52	11408.1	12654.6	5762.52	12156.6	8231.61	6534.91	5582.21	12376.4	7384.98	7537.2	16597.4	15425.3	9950.59	26120.9	6706.32	17693.6	5509.9	1427.49	8180.48	10424.6	16512.8	2412.91	7266.31	5405.37	4848.79	10285.3	4306.26	6313.03	19134.5	1947.79	3025.81	5476.72	24638.2
[FA hydroxy_oxo(7:0/2:0)] 4-hydroxy-2-oxo-Heptanedioic acid	Annotated	190.048	10.6663	C7H10O6	4	60122.9	33879	39220.9	59127.2	37885.1	48555.4	63659.9	36894.6	46743.6	39766.8	54727.6	43053	53147.6	27069	46465.1	25863.4	45724.1	34183.2	30610.9	31344.3	31714.9	34533.5	34007.2	36468.1	43421.1	30908	27497.2	56798.7	38685.7	39579.2	24577.4	46548.2	46531.5	40207.5	38503.6	48034.2	32842.3	47740.3	47554.7	39804.5	68847.4	13661.7	47275.6	56069.8
[FA methyl(12:1)] 2-methyl-2-dodecenoic acid	Annotated	212.178	3.74403	C13H24O2	6	3533.37	5016.96	11106.4	5053.2	5505.43	7336.46	13823.8	6279.99	6094.13	7852.9	5693.75	6298.5	7622.45	5674.95	3917.83	7763.06	5908.44	9132.3	13588.8	9261.16	7939.38	7224.67	6074.96	3784.53	5617.54	5448.77	7132.28	7214.22	10408.5	3691.52	7798.06	3643.08	5050.92	5232.17	6743.03	3322.32	4202.74	6437.25	5482.63	6589.97	5266.28	3490.06	8706.18	3124.45
[FA methyl(14:0)] 12-methyl-tetradecanoic acid	Annotated	242.225	3.83769	C15H30O2	9	35652.2	30881.9	27007.2	39850.2	10781.4	39607.5	30948.1	35976.4	66506	44763.7	41311.2	32986.1	79674.7	19986.1	35097.3	45650.6	66279.1	19092.8	17873	68650.9	26760.5	24017.6	24589.2	25818.5	19478.6	95528.5	63978.1	62881.8	67471.4	53896.8	18750.1	36793.1	111198	16542.2	26530.9	34033.3	23265.4	38803.7	41606.1	31107.3	60156.3	35975.5	78836.1	27609.3
[FA methyl(18:0)] 11R_12S-methylene-octadecanoic acid	Annotated	296.271	3.77275	C19H36O2	13	7561.71	6923.01	8600.05	9077.85	1135.79	8346.58	7627.79	7974.01	14288.4	11988.8	7441.84	5460.59	18205.3	1572.52	5007.41	5993.81	8431.99	4056.3	4634.81	7560.14	5070	3443.77	4171.12	2468.34	5159.22	15807.9	7695.64	7188.49	7702.82	15457.4	3949.99	3876.81	10504.3	3382.45	4055.09	6895.8	5254.14	12175.5	11115.9	4731.15	8457.4	5282.28	16334.8	6850.35
[FA methyl(7:1)] 2-methyl-2E-heptenoic acid	Annotated	142.099	7.73079	C8H14O2	16	3161.45	6820.16	3254.03	3330.61	6714.78	7946.16	9043.32	5572.27	4409.19	6464.73	3708.89	1695.06	6506.9	2176.79	3193.11	5109.42	4278.7	6740.54	3689.94	7210.2	4110.25	1607.28	2863.84	2405.57	4242.12	6108.27	3134.89	4108.8	2173.1	11600.9	8540.48	990.904	2717.28	352.955	2321.26	7223.48	5558.06	5588.43	5287.4	6581.01	8232.95	271.986	10297.4	3932.4
[FA methyl_hydroxy_oxo(5:2/4:0)] methyl 4-[2-(2-formyl-vinyl)-3-hydroxy-5-oxo-cyclopentyl]-butanoate	Annotated	254.115	5.24586	C13H18O5	1	982.721	7683.51	7683.94	13073.8	2314.13	7437.82	1247.83	766.691	2593.11	7272.71	2288.42	3482.42	7415.46	31099.5	9529.25	1480.15	1091.08	4669.66	412.239	1376.32	4286.07	1806.5	469.095	3370.81	4661.65	657.883	510.565	1988.22	1093.13	1033.13	3867.17	778.346	1884.74	808.52	1244.31	10118.2	3753.62	8228.77	2881.99	2204.94	2927.72	0	3208.25	7485.67
[FA oxo(12:1)] 12-oxo-10E-dodecenoic acid	Annotated	212.141	4.23751	C12H20O3	9	2863.89	4963.78	3358.49	2229.79	1261.54	3155.77	4090.11	2804.26	2368.88	3734.23	3242.41	1993.21	5550.22	2069.14	4728.5	3502.06	4652.29	3152.78	3357.5	3595.83	1869.37	1432.97	3144.18	2541.49	3102.16	6555.68	2896.9	2902.73	3890.87	18329.1	2444.07	1803.08	4236.92	1819.6	7142.54	2621.11	2303.48	4416.32	2035.05	2466.02	3912.18	953.842	4116.39	1497.83
[FA oxo(14:0)] 3-oxo-tetradecanoic acid	Annotated	242.188	3.80604	C14H26O3	11	9472.84	28405.3	15515.3	10659.9	10997.8	8610.91	20348.9	18234.3	16874.9	18134.5	11680.1	6328.28	39085	8139.13	10268.6	9928.89	10481	9894.42	22229.4	14445	7637.19	12642.8	9055.11	6247.7	8505.45	17431.4	14167.8	17974.5	22176.8	8090.36	14782.9	4067.66	12892.6	12272.6	9277.19	7586.4	9191.05	16246.5	9462.19	14454.7	10058.3	6868.94	18990.8	9269.98
[FA oxo(16:0)] 3-oxo-hexadecanoic acid	Annotated	270.22	3.66893	C16H30O3	19	20103.5	26136.2	61950.2	28489.5	24447.9	33875.4	141501	56087.8	27477.2	55865.7	29124.8	36423	39410.8	43469.5	33064.5	107164	63345.6	78342.4	178899	100089	34947.8	26862.7	50354.7	22789.6	30096.9	33495.3	38271.1	39603.2	92354.8	19646.3	68814.1	22548.2	29034.2	56821.1	38708.8	21866.2	17116.1	50019.8	21355.1	23263.9	31994.6	56859.5	68317.9	18969.7
[FA oxo(18:3)] 4-oxo-9Z_11E_13E-octadecatrienoic acid	Annotated	292.204	3.64615	C18H28O3	15	2481.45	3596.3	2513.61	2607.34	4692.91	3550.65	5121.98	4445.04	2801.16	4760.49	3037.97	2576.69	3943.79	3453.09	2182.84	2937.03	3483.65	4697.58	4140.78	4303.23	2756.05	5577.18	2507.15	3492.32	2458.17	3370.07	4259.27	4440.98	6474.73	2063.49	6339.58	1929.48	3027.73	2913.99	3708.9	2824.56	2746.38	2582.88	2053.7	5257.61	2632.09	1513.43	5173.58	1579.25
[FA oxo(28:0)] 19-oxo-22Z-octacosenoic acid	Annotated	436.392	3.65956	C28H52O3	1	2096.44	4964.37	3585.52	3376.68	3718.78	3747.3	4644.08	2715.69	2612.93	1524.75	3618.57	2899.93	1872.52	3105.98	1690.65	3537.65	3341.79	4422.38	4828.84	2186.06	3175.66	2449.17	5553.95	1598.69	2186.12	7856.71	2908.13	4138.32	2818.83	4293.19	2542.35	3518.89	3362.56	2214.29	3834.51	2092.59	2643.75	2554.53	1983.41	3425.68	2407.11	1728.69	2245.81	817.277
[FA oxo(5:1/5:0/8:0)] (1S_2S)-3-oxo-2-(2'Z-pentenyl)-cyclopentaneoctanoic acid	Annotated	294.219	3.67709	C18H30O3	38	7797.4	11874.5	14037.1	8818.82	15459.2	11911.7	17584.2	13895.2	10956.4	71514.3	10932.3	8766.95	16109.4	11226.7	10026.9	12530.8	14797.9	13172.1	16884.9	14056	9997.3	11867.9	11636.5	8376.43	7694.89	12736.9	15614.7	13256.2	19802.3	7767.59	19116.9	8504.72	11391.4	10461.9	11518.9	8496.46	9047.72	10043.7	6202.87	13030.6	10767.2	6863	14458.2	7675.04
[FA oxo(5:2/5:0/4:0)] (1S_2S)-3-oxo-2-pentyl-cyclopentanebutanoic acid	Annotated	240.173	3.877	C14H24O3	2	5948.56	24263.1	11731.4	8143.28	8914.56	10668.6	15434.6	14225.2	13162.9	14336	10504.7	2976.45	27153.8	5358.89	7482.87	8736.92	7160.79	7915.22	8304.52	10866.7	6614.9	7314.33	4948.8	6019.09	7009.11	12734.4	9561.18	10913.8	15909.6	7530.27	9876.7	2966.55	9878.91	6886.5	8464.85	6182.91	9107.38	11466.2	8597.64	10373.6	9388.39	4264.79	17140.1	8453.28
[FA oxo(5:2/5:0/6:0)] (1R_2R)-3-oxo-2-pentyl-cyclopentanehexanoic acid	Annotated	268.204	3.72184	C16H28O3	2	13699.1	29411.2	17398.8	17430.6	26723.1	19924.3	27896.6	25380.4	26335.1	23374.5	12978.7	15581.8	20916.2	20405.7	11846.7	22175.2	20802.2	20561.4	28035.9	22870.4	14466	22884.5	12538.8	15891.1	12478.9	22463.6	27795.2	30237.1	38550.6	8457.83	29150.9	9432.92	16303.3	16481.2	19475.2	13485	21348.9	14301.5	12194.7	27042.1	18750.2	9231.01	40726.2	15531.9
[FA oxo_amino(6:0)] 3-oxo-5S-amino-hexanoic acid	Annotated	145.074	12.0737	C6H11NO3	9	6352.21	1091.98	6528.69	2910.34	5885.27	3083.69	2023.85	13848.5	3556.74	1946.94	60093.9	1483.43	1843.11	1154.33	5850.79	1187.33	43376.6	4305.81	1441.65	289357	2786.24	2047.23	3407.04	78957.6	4862.6	49243.5	2615.97	167137	9370.36	14375.4	1979.57	1049.93	1023.37	6536.83	58228.1	1288.12	1522.52	2200.4	5395.33	30036.5	1976.54	4863.86	2651.86	1522.17
[FA oxo_hydroxy(18:3)] 12-oxo-14_18-dihydroxy-9Z_13E_15Z-octadecatrienoic acid	Annotated	324.194	4.91461	C18H28O5	1	4661.68	6895.17	3072.11	3120.24	8524.75	3224.22	2986.05	5169.13	2033.95	5406.07	3721.76	6076.63	5664.53	5011.7	2313.91	4277.06	2968.49	6929.55	3142.62	4148.18	3181.54	7288.02	1956.13	4901.56	4152.97	4865.18	8162.73	9647.44	4858.59	3133.93	5733.48	2616.53	3240.56	2952.25	7875.24	5316.08	5647.33	1774.85	2057.49	5753.56	2048.37	822.547	5180.05	1833.22
[FA trihydroxy(4:0)] 2_3_4-trihydroxy-butanoic acid	Annotated	136.037	11.8565	C4H8O5	3	251731	260091	199644	418180	278003	219768	177384	191370	280080	334916	214672	324076	261769	178712	140377	232410	210219	259182	170807	197343	213956	231971	228301	233621	295613	294817	235403	321867	210660	213247	157159	255126	193886	164553	238613	231300	342262	241183	323208	315501	250536	87809.7	206705	349082
[FA] Methyl jasmonate	Annotated	224.142	3.94236	C13H20O3	6	2173.43	1763.39	4145.29	2781.24	512.193	5673.15	3373.42	831.55	2831.93	1781.07	3523.01	6906.02	1930.46	2083.04	6077.64	1919.74	4432.71	767.083	1072.23	1266.82	3016.91	998.616	693.956	909.374	883.645	1590.09	1318.02	1397.89	2266.33	1609.38	1227.06	795.834	2374.44	396.707	0	1973.08	1561.5	6256.94	2312.38	1872.25	5203.49	966.356	3829.53	2726.96
[FA] O-Palmitoyl-R-carnitine	Annotated	399.335	4.83727	C23H45NO4	1	89891.9	82731.4	90167	109806	24285.6	63283.5	88695.4	58127.3	121936	65338.6	97154.6	131547	97278.4	74427.9	53230.7	75686.2	75963.4	47393.7	70242.7	47346.6	111508	116786	65867.8	65330.5	52158.6	71739.3	52469.6	106099	80217.4	147389	61116.6	168524	134971	46610.4	102373	82938.8	80858.8	82398.7	60312.5	71747.5	80300.8	32309.2	74263.7	35505.2
[Fv hydroxy(6:0)] 3_4_5_2'_4'_6'-Hexahydroxychalcone 2'-glucoside	Annotated	466.112	3.8662	C21H22O12	5	0	11167.6	14780.4	24463.9	12355.8	10102.6	17334.1	2806.19	18811.7	3866.17	7947.99	14937.1	23711.4	7388.51	5420.16	8367.29	6401.77	12210.4	21238.6	11142.1	5683.89	7666	6369.07	10067.5	1185.75	19868.3	19495.4	8701.51	13845.4	12213.5	19644.2	6315.78	8702.65	5616.39	3189.26	7321.87	4066.09	14973.1	15106.7	18429.3	8723.5	8063.17	9905.8	10303.5
[GL methyl(15:0/8:0)] 1-(14-methyl-pentadecanoyl)-2-(8-[3]-ladderane-octanyl)-sn-glycerol	Annotated	602.529	3.70253	C39H70O4	1	9722.42	5827.75	5840.39	8559.76	5625.09	6093.96	4391.72	9468.54	9232.64	4161.4	5219.34	6125.96	7746.84	6042.12	4469.82	5822.77	6353.63	7077.72	7161.02	5403.54	5732.35	6154.69	6986.87	6616.31	6242.01	6502.35	7379.2	6719.08	4010.77	8562.08	6436.2	5585.07	8046.64	5210.59	8935.07	6739.62	6116.78	7250.48	6131.96	8457.62	4989.29	3708.79	9256.08	4552.74
[GP (16:0)] 1-hexadecanoyl-2-sn-glycero-3-phosphate	Annotated	410.244	4.93868	C19H39O7P	3	173876	90990.3	124826	130209	102287	89224.4	112012	104538	93032.4	111268	158725	110395	106499	110451	84434.6	111889	115892	126019	89547.3	73640.4	133590	96637.3	101456	119058	137406	129056	113177	126481	129487	168979	83010	141878	177110	98799.3	136652	135231	102398	88508.5	113639	158638	127201	79729.3	138001	69584.9
[GP (18:0)] 1-octadecanoyl-2-sn-glycero-3-phosphate	Annotated	438.275	4.84694	C21H43O7P	3	12108.7	6853.35	12148	11570.7	9944.32	9677.64	7728.2	13005.9	8692.35	7567.72	14383	7479.85	7032.97	9354.23	7351.47	10965.1	11300.7	11130.7	8910.78	6501.94	10792.2	8426.67	6805.15	15362.8	18526.5	9572.09	11363.8	10352.9	9009.48	14292	9944.04	10654.7	16122	7082.03	12546.8	9010.57	7757.58	6606.31	10740.8	14485.9	13604.3	6712.95	12294.3	6805.25
[PC (14:0)] 1-tetradecanoyl-sn-glycero-3-phosphocholine	Annotated	467.302	5.09001	C22H46NO7P	3	367189	57110.8	47801.8	189112	121837	118979	95463.3	82252	115668	223394	158763	289288	65703	231610	215267	107209	128066	87355.6	120027	58826.4	122758	182746	119373	428794	129796	158185	143543	176676	231524	146608	70325.3	178549	279570	101495	190560	131803	64715	49065.3	93069.1	140962	88797.5	34194	56277.1	50882.7
[PC (14:0/18:1)] 1-tetradecanoyl-2-(11Z-octadecenoyl)-sn-glycero-3-phosphocholine	Annotated	731.547	4.15419	C40H78NO8P	14	352737	30262.1	24143.2	76046.8	37807	54992.1	37899.7	52787	44855.4	85369.3	50573.8	139382	36902.7	57469.7	96118.7	70228.9	92329.8	35979.1	169784	39002.9	51727.3	76637.6	142969	71430.5	26141.5	61468.8	91848.9	71224.2	65498.1	61933.8	18100.5	163577	141751	126940	90640.6	35965.4	26998.9	64272.1	30623.3	35764.5	31803.5	19627.1	44383.3	25705.7
[PC (14:0/18:2)] 1-tetradecanoyl-2-(9Z_12Z-octadecadienoyl)-sn-glycero-3-phosphocholine	Annotated	729.532	4.16486	C40H76NO8P	14	45227.1	9825.85	4318.55	23473.9	16835.7	26100.4	17199.4	18822.4	17252.7	32656.6	16746	19732.8	12192	31193.7	31085.4	20070.5	24733.1	15329.5	23700.7	13234.7	18251.6	21740.6	17047.7	38959.5	13558.5	22978.1	22208.5	25958.9	19237.8	21278.2	11763.3	15951.6	36757.9	25083.2	24837.5	13400.9	7685.46	8698.88	7009.32	13346.8	10781.4	9005.71	11234.5	8827.29
[PC (15:0)] 1-pentadecanoyl-sn-glycero-3-phosphocholine	Annotated	481.317	4.86121	C23H48NO7P	8	14122.9	5315.95	9400.8	10133.9	7673.82	6752.84	3332.05	11781.8	8271.6	5387.06	12789.3	12466.3	9717.34	6178.17	6374.56	9341.82	8404.83	10778.5	10894.9	5241.8	8608.8	10566.4	7106.27	9794.63	12552.4	8743.91	11318.8	12449.1	4394.01	13538.3	7747.54	12580.1	13847.2	5775.78	10910.8	7235.66	6861.23	3958.62	6275.56	9667.45	7179.69	3585.15	9285.57	7050.38
[PC (16:0)] 1-hexadecanoyl-sn-glycero-3-phosphocholine	Annotated	495.333	4.93009	C24H50NO7P	5	15609528	10128436	12500977	14493769	10121222	10691710	11208768	11435989	11103871	9967018	15342742	12709334	11322666	10538106	8798557	11911783	10938856	11962388	10769376	9775674	13758034	11238615	10928823	13636557	13704296	12496470	12004993	13271225	12723538	16223269	10449177	13368327	15740724	10566677	14253955	13311144	9255591	9199549	10818559	14705173	11590261	7.95535e+06	11917682	6.84125e+06
[PC (16:0/16:0)] 1-hexadecanoyl-2-hexadecanoyl-sn-glycero-3-phosphocholine	Annotated	733.564	4.09819	C40H80NO8P	24	56907.8	59967.2	38228.1	50389.9	75606.4	52247.9	9418.02	47275.4	41808.5	84638.3	35900.4	65910.2	61460.7	48563.2	47448.3	66334.9	45749.7	16930	77827.2	39574.7	32670.4	66685.3	42989.5	44740.2	47999.3	39354.4	34538	59081.9	4258.2	30565.4	44954.6	79522.1	35504.4	39798.1	58098.2	37792.3	34199.1	13794	28236.4	32982.7	11227.7	21847.6	25729.5	85707.2
[PC (16:0/18:1)] 1-hexadecanoyl-2-(11Z-octadecenoyl)-sn-glycero-3-phosphocholine	Annotated	759.576	4.06306	C42H82NO8P	20	2.53481e+06	972094	914413	1.31542e+06	876152	975249	799154	1.01776e+06	861383	1511196	1053986	1.36796e+06	899727	825244	1.00814e+06	1.08363e+06	1.32497e+06	1.16761e+06	1.79026e+06	1.1209e+06	1.08865e+06	1.08701e+06	1.78127e+06	980620	837574	1.22787e+06	1.38645e+06	1.18678e+06	927899	1.24041e+06	487092	1.99333e+06	1.53298e+06	1.29341e+06	1.35677e+06	716104	776830	1.49153e+06	725253	763495	678031	516014	927955	679068
[PC (16:0/18:2)] 1-hexadecanoyl-2-(9Z_12Z-octadecadienoyl)-sn-glycero-3-phosphocholine	Annotated	757.562	4.08644	C42H80NO8P	34	2496747	2.62497e+06	1892500	2.85317e+06	2579074	2.71904e+06	2654900	2.66358e+06	2122980	3.16829e+06	2.55447e+06	1.85131e+06	2456869	2.28317e+06	2123967	2.38969e+06	2.51585e+06	3.31025e+06	2.73876e+06	3.0793e+06	2.72004e+06	2.21356e+06	2.88808e+06	2.63673e+06	2.74739e+06	3.37729e+06	3.47074e+06	3113756	2.61935e+06	3.20723e+06	2.03839e+06	2.24847e+06	3.19107e+06	3136309	3.09585e+06	2.10639e+06	1.68861e+06	2.44344e+06	1703336	2.10352e+06	2.36254e+06	1.49197e+06	2.54482e+06	1.56385e+06
[PC (16:0/18:3)] 1-hexadecanoyl-2-(9Z_12Z_15Z-octadecatrienoyl)-sn-glycero-3-phosphocholine	Annotated	755.547	4.12404	C42H78NO8P	17	162101	50204.2	33353.3	81857.9	67788.2	90676	52778.6	89149	58253	98347	66515.1	55183.4	45224.5	61096.1	78437.6	69754.5	80961.9	68454.5	112701	71045.8	85912.2	87633.8	81357.5	77009.6	60433.8	104200	118946	93723.2	91666	89205.7	41320.3	78548.1	136898	125858	92822.1	54146.8	31215.7	55591.7	38539.1	65970.5	57155.2	30939.1	75955.6	28590.3
[PC (16:0/22:6)] 1-hexadecanoyl-2-(4Z_7Z_10Z_13Z_16Z_19Z-docosahexaenoyl)-sn-glycero-3-phosphocholine	Annotated	805.561	4.01272	C46H80NO8P	28	891164	681985	974732	778610	403519	460192	739503	723447	644830	1.1395e+06	913714	735988	679537	712430	593461	914468	677174	686120	737777	838273	844562	592907	645946	654963	1.0331e+06	794348	448559	533886	484391	1.04364e+06	579135	769993	664544	371731	700075	980289	573924	1.15292e+06	513101	656386	411457	455947	977103	704928
[PC (16:1)] 1-(1Z-hexadecenyl)-sn-glycero-3-phosphocholine	Annotated	479.339	4.87199	C24H50NO6P	5	98497.4	136167	148045	142841	139285	96467.9	101669	111378	157828	88926.1	164207	140965	139111	109546	82077.4	97863.7	146136	113745	119617	82121.2	164929	90977.2	79391	115832	149391	187405	90667.2	157336	163723	124519	133147	128099	108399	68039.9	155100	151939	147530	80403.7	126286	201923	136843	81932.6	145549	88624.6
[PC (16:1/18:2)] 1-(1Z-hexadecenyl)-2-(9Z_12Z-octadecadienoyl)-sn-glycero-3-phosphocholine	Annotated	741.568	4.06083	C42H80NO7P	10	44146.8	51173.5	37099.2	58640	67194.4	50151.7	43459	38372.8	45315.6	68490.7	52775.2	50548.9	49655.7	39417.7	34092	56108.3	81373.2	50602.8	46721.5	50113.9	74676.9	40035.8	42250.3	38579.9	51010.1	97144.4	49118.6	59050.4	62461.6	59702.6	39787.9	44347.1	22608.5	37329	57778	40162.6	43402.2	31257.3	36344.6	62795.8	42024.7	30424.8	53519	37983.5
[PC (18:0)] 1-octadecanoyl-sn-glycero-3-phosphocholine	Annotated	523.364	4.83398	C26H54NO7P	9	3331903	2.09539e+06	3.39779e+06	3480736	2608760	2.7285e+06	2.70456e+06	3.49817e+06	2.94174e+06	2.78334e+06	3462315	2.54e+06	2.57617e+06	2.73619e+06	2.47397e+06	2659492	2.54032e+06	3.144e+06	2.47827e+06	1.90142e+06	3211458	2.93993e+06	1.81555e+06	3.82621e+06	4.08467e+06	2.9251e+06	2926051	3.34893e+06	2.45835e+06	3890887	3.1819e+06	3279609	4.16626e+06	2.33053e+06	3669273	2.58509e+06	2633473	1.88119e+06	2.98859e+06	3791448	3.06579e+06	1.76001e+06	2.94742e+06	1772758
[PC (18:0/22:4)] 1-octadecanoyl-2-(7Z_10Z_13Z_16Z-docosatetraenoyl)-sn-glycero-3-phosphocholine	Annotated	837.623	3.95044	C48H88NO8P	21	43572.6	20231.6	15191.9	22528.2	14575.3	13958.9	18210.6	28070.7	26641.1	21643.2	22073.9	15412.8	26049.4	34973.2	26770.1	22267.2	34308.4	17368.1	27988.6	15278.3	23688.6	24555.4	33365.5	12916	19421.6	22695.3	15119.2	29629.1	43509.3	28225.6	14518.4	27171.5	35859.3	21683.5	23213.6	18030.7	12945.8	17315.4	14700	19510.5	21282.3	10184.6	24405.8	15126.4
[PC (18:1)] 1-(11Z-octadecenyl)-sn-glycero-3-phosphocholine	Annotated	507.37	4.90444	C26H54NO6P	6	52392.3	61157.7	70634.8	57179.5	58404.1	51182.8	51930.5	53651.5	65476.4	44750.3	69792.7	84603.2	77278.5	56034.1	38668.5	44872.8	64065.6	43507.8	58001	36754.7	69646.1	57753.4	40740.3	53678.5	57601.7	65737.1	51018.5	76889.4	85094.8	73362.7	66108.3	66093	56040.1	29238.2	60321.1	72198.7	85884.9	50988.5	69273.5	118641	84336.3	43259.7	73789.2	32137.6
[PC (18:1/18:0)] 1-(1Z-octadecenyl)-2-(9Z-octadecenoyl)-sn-glycero-3-phosphocholine	Annotated	771.613	3.98812	C44H86NO7P	12	9646.81	12097.8	8846.54	9485.04	15000.6	13982.1	11828	8822.67	9728.58	8899.64	11434.2	13164.6	14425.1	9931.1	8471.22	8105.98	20512.9	13409.2	9634.52	11680.7	15402.5	10174.6	10959	9295.67	9635.83	17349.8	12574	16158.7	11753.1	14852.2	9171.75	13945.7	11126.5	6067.05	11491	10866.6	8472.89	8918.08	8407.46	16378.6	9434.41	6520.14	14337.3	6347.19
[PC (18:1/18:1)] 1-(9Z-octadecenoyl)-2-(9Z-octadecenoyl)-sn-glycero-3-phosphocholine	Annotated	785.592	4.00292	C44H84NO8P	55	1.12372e+06	1.01976e+06	791034	1.52459e+06	1.14106e+06	1.36998e+06	1.19365e+06	1.49798e+06	942791	1.43257e+06	1.2468e+06	923837	1215872	979119	1.11417e+06	1.02169e+06	1.43234e+06	1.78763e+06	1.12537e+06	1.37417e+06	1.6017e+06	1.23509e+06	1.3351e+06	1.31582e+06	1.09283e+06	1.5605e+06	1754038	1.49262e+06	1.27764e+06	1.50789e+06	1.03085e+06	1.11829e+06	1.40514e+06	1.45496e+06	1.48314e+06	1.04225e+06	702986	931814	985461	1.00282e+06	1.20934e+06	763387	1.36653e+06	741171
[PC (18:1/20:3)] 1-(9Z-octadecenoyl)-2-(5Z_8Z_11Z-eicosatrienoyl)-sn-glycero-3-phosphocholine	Annotated	809.592	3.97681	C46H84NO8P	24	776871	771083	649994	648022	632166	542344	839951	967781	792554	803289	568957	342330	605942	774163	775129	813221	699475	523597	795268	621937	712166	629294	968030	558813	784975	734957	376054	919692	898485	795414	503591	548976	769480	602789	685831	829041	682945	973837	723673	899884	672741	506266	1026691	819763
[PC (18:1/22:5)] 1-(11Z-octadecenoyl)-2-(7Z_10Z_13Z_16Z_19Z-docosapentaenoyl)-sn-glycero-3-phosphocholine	Annotated	833.593	3.95702	C48H84NO8P	27	253558	179122	352228	276750	99296.1	138883	250564	339117	259340	431801	425356	234183	319770	266948	205699	312248	195543	190367	259653	210703	335753	240873	198408	252129	370992	239468	189475	208395	153416	422984	198853	316327	252598	145306	267167	299428	177686	431292	212685	181139	186980	143408	319745	261401
[PC (18:1/22:6)] 1-(11Z-octadecenoyl)-2-(4Z_7Z_10Z_13Z_16Z_19Z-docosahexaenoyl)-sn-glycero-3-phosphocholine	Annotated	831.577	3.98958	C48H82NO8P	22	36265.2	28859.7	28748.9	48357.1	30449.4	22839.9	32664.9	52857.3	35581.4	35658	35292.1	24126.9	30990.5	35043.6	27919.4	40107.4	41958.7	28920.3	30349.6	33314.6	39439.6	27122.9	32068.3	24380	50525.1	42005.5	30738.7	29651.4	34743	48335.3	34096.9	29907	40227.7	19720.2	30713	47860.3	23012.5	35317.8	32127	37160.7	27010.3	22033.5	62731.2	28657.6
[PC (18:1/22:6)] 1-(1Z-octadecenyl)-2-(4Z_7Z_10Z_13Z_16Z_19Z-docosahexaenoyl)-sn-glycero-3-phosphocholine	Annotated	817.598	3.96685	C48H84NO7P	10	15296.1	23156.2	42050.7	18748.5	17226.4	18811.1	19053.5	16096.8	18639.1	24250.9	34609.9	27349.1	34068	24741.4	15441.7	16778.9	37654.2	18771.1	22415.7	20542.8	37370.1	16722.4	16145.1	18126	24013.7	25498.2	16532.1	20964.3	18384.4	34839.2	27297	18515.8	14909.5	9862.04	22788.5	22712.4	16726.4	24795.4	15007.6	27397.2	17131.7	9981.95	25226.5	16467.4
[PC (18:2/22:6)] 1-(9Z_12Z-octadecadienoyl)-2-(4Z_7Z_10Z_13Z_16Z_19Z-docosahexaenoyl)-sn-glycero-3-phosphocholine	Annotated	829.561	4.02906	C48H80NO8P	23	12396.6	9680.68	11122.1	17989.7	10551.4	11067.2	10063.7	10741.3	10581.6	12114.8	14574.8	10630.9	12074.5	10127.7	11594.4	12612.8	10773.3	10975.4	11058.8	11218.9	12713	12544.4	10806.4	9822.27	13024.4	17041.5	11844.8	13186.6	14415.2	11688	13698.3	9551.42	13540.4	6903.95	11239.8	13229.2	6419.32	7181.14	7998.25	13338.9	13134.2	10292.8	14701.4	7495.08
[PC (22:6)] 1-(4Z_7Z_10Z_13Z_16Z_19Z-docosahexaenoyl)-sn-glycero-3-phosphocholine	Annotated	567.333	4.79948	C30H50NO7P	2	610532	428981	851365	460183	211985	336353	517217	557166	465784	710812	618527	560276	441843	365099	412394	704669	456585	504751	653137	424607	470898	311115	302660	672297	677937	545189	502865	350205	306910	518379	499886	470717	389512	144755	574501	523892	394375	455942	418160	456268	395504	204181	675628	259697
[PE (16:0)] 1-hexadecanoyl-sn-glycero-3-phosphoethanolamine	Annotated	453.286	4.93617	C21H44NO7P	5	42868	24039.9	22292.6	35731.7	28772.5	21120.9	16341.5	27842.3	22881.1	20313.2	27263.1	40603.4	23427.6	18693.9	18101.5	24612.7	26914.1	43879.9	36708.8	27811.8	24377.6	27643.8	29048.8	29940.9	30483.6	26264.1	39486.5	37564.3	22231	21273.1	22204.6	44444.7	39214.8	19280.7	24988.7	22545.3	20827.3	17817.3	18949.2	30516.5	17908.2	10315.1	24885.7	14063.2
[PE (16:1)] 1-(1Z-hexadecenyl)-sn-glycero-3-phosphoethanolamine	Annotated	437.291	4.89979	C21H44NO6P	1	6931.51	4679.58	7922.26	5270.67	4328.6	6232.49	3083.12	6746.81	8638.55	5005.01	15178.9	18877.5	5205.03	6541.21	4528.26	7235.63	5546.61	4827.29	6054.28	3385.01	9632.56	9884.42	4103.03	8859.83	7144.35	5706.06	4678.96	5708.88	9580.74	11021.1	6676.74	7423.27	7468.58	1918.97	9338.59	6033.6	4627.25	2353.34	6989.17	11855.3	9938.35	4381.63	6204.05	2231.38
[PE (16:1/22:6)] 1-O-(1Z-hexadecenyl)-2-(4Z_7Z_10Z_13Z_16Z_19Z-docosahexaenoyl)-sn-glycero-3-phosphoethanolamine	Annotated	747.52	3.89181	C43H74NO7P	6	11713.8	8287.65	20084.5	16293.8	6357.66	12502.9	12593.8	8791.34	13625.2	15591.6	17640.9	9967.49	12014.6	16196.8	11236.4	11002.6	15406.1	9257.98	11960.3	10305.2	25254	11031.4	12638.2	11764.6	11323.3	14233.5	9306.23	12693.9	11096.7	20042.6	14079.9	7503.2	10857.8	3765.22	13069.6	9356.41	6392.42	14377.1	7922.93	11985.7	8500.18	5350.09	12323.8	7006.55
[PE (18:0/18:2)] 1-octadecanoyl-2-(9Z_12Z-octadecadienoyl)-sn-glycero-3-phosphoethanolamine	Annotated	743.548	4.08415	C41H78NO8P	18	15774.2	10625.4	7512.66	15794.7	17043.2	16083.4	14446.4	17229.2	13855.7	17987.7	16115.5	14411.1	15995.3	23982.2	15014.1	16078.2	17361.6	25109.4	13390.4	19658.1	13433.9	18111	15184.8	15362.1	11915.3	19544.3	31085.8	20173.5	24769.9	23845.1	11067.9	13725.6	40353.2	24505.7	20305.8	12403.9	6876.18	10380.3	9821.37	13206.1	15761.3	9824.51	18489.6	7217.75
[PE (18:0/20:2)] 1-octadecanoyl-2-(11Z_14Z-eicosadienoyl)-sn-glycero-3-phosphoethanolamine	Annotated	771.578	4.0422	C43H82NO8P	24	23083.6	27502.6	26266	44264.9	42315.5	35261	40330	42921.7	27353.4	32062.2	35867.3	30211.6	43555.3	37362.8	29316.2	32130.4	35980.2	42802.2	24035.2	48357.4	36674.8	36532.5	24114.5	32300.8	30577.1	53051.9	57369.8	47741.4	64940.9	55217.9	30812.1	31773.4	63734.3	37567.1	41804.6	31522.5	14505	22508.5	33130.4	36480.7	39604.9	18072.4	49237.7	23431.2
[PE (18:0/20:4)] 1-octadecanoyl-2-(5Z_8Z_11Z_14Z-eicosatetraenoyl)-sn-glycero-3-phosphoethanolamine	Annotated	767.548	3.93363	C43H78NO8P	31	34394.8	13335.4	11008.2	12688.8	14233.1	10098.4	13337.3	24974	19241.2	14939.9	18004.6	25223.6	26380.6	27362.5	14981	15881.6	16579.1	15859.4	17201.5	18396.4	15728.7	25244.3	25512.1	9596.21	10556.9	12180.4	13564.6	23244.5	17468.2	25634.5	9847.76	16929.5	27355.9	11945.8	14375.5	12732.3	16478.9	24713.4	13308	17989.2	12566.5	10876.4	19624	11386.9
[PE (18:1)] 1-(9Z-octadecenoyl)-sn-glycero-3-phosphoethanolamine	Annotated	479.301	4.8856	C23H46NO7P	5	23648.9	4982.83	8193.02	18577.1	17721.8	10191.4	9838.41	13637	6043.03	3956.02	11615.9	12377.5	6894.16	6807.47	9772.78	7728.33	26803.1	48557.1	27916	16729.3	9347.84	9181.55	22013.1	19781.7	8934.65	24207.8	56273.4	20737.2	29490.3	17119.5	6746.22	18850	24732.5	13978.7	12992.9	9494.93	5725.61	5796.41	13928.3	11582.1	25417	8474.56	15446.3	2190.66
[PE (18:1/20:4)] 1-(1Z-octadecenyl)-2-(5Z_8Z_11Z_14Z-eicosatetraenoyl)-sn-glycero-3-phosphoethanolamine	Annotated	751.552	3.87318	C43H78NO7P	16	29502.4	22833	31118.9	35605	20859.1	30934.5	30785.3	25433.3	39444.8	24948.4	35316.7	32626.2	38706.8	41874.5	35604.6	22929	51416.4	22329.8	37047.5	20544.7	51637.9	25906.1	41804.5	31144.6	26298.1	39837.3	20772.1	33532.2	35703.2	40849	25611.2	18676.8	30699.8	15902.9	38957	25946.4	16592.6	26679.7	26102.3	47073.5	23694.4	15914	28810.1	17245.8
[PE (20:4)] 1-(5Z_8Z_11Z_14Z-eicosatetraenoyl)-sn-glycero-3-phosphoethanolamine	Annotated	501.286	4.83432	C25H44NO7P	4	83062.3	33222.4	25300.7	37047.5	35951	27392.1	39980.1	49349.3	28329.6	24013.5	20769.6	23472.5	33006.9	24328.6	39013.1	38357.8	64095.6	75609	86910.1	46193.5	24189.7	32682.2	60039.5	42847.5	21269.3	50705.6	51288	52227.9	48535.4	26118.6	23921.4	39454.5	41853.2	38088.3	39874.2	36204.3	44178	26400	36853.4	39878.5	39179.5	21926.4	48213.8	19225.4
[PI (18:0/18:0)] 1_2-di-(9Z-octadecenoyl)-sn-glycero-3-phospho-(1'-myo-inositol)(ammonium salt)	Annotated	879.583	3.66064	C45H86NO13P	1	33288.8	24512.7	13058	26613.9	19387.2	18685.2	13187.1	37371.9	23463	12265.3	18468.9	20265.9	25645.5	24168.5	17191.4	20687.6	21337.5	26776.9	22450.3	15180.2	16169.5	21410.7	22098.3	22789.3	30725.3	20417.2	21134.9	20730.1	7758.43	28107.4	21182.1	20234.1	23622.2	15753.4	32147.8	23557	24038.5	17618.8	19774.9	28121	13376.4	10843.5	33498.6	11780.6
[PR] 1_13-Dihydroxy-herbertene	Annotated	234.162	4.15838	C15H22O2	22	3009.38	4341.3	2625.39	2353.1	1607.64	2075.03	2346.76	2149.97	3505.85	1358.86	2753.08	3590.8	4618.5	2471.89	2589.2	2695.62	2491.68	2827.73	3327.04	2718.89	2892.16	2619.28	3312.46	3592.59	2532.61	2647.95	2669.67	1607.1	2671.31	2149.58	2466.32	4665.98	3418.22	2223.48	3650.63	2630.56	2033.77	3494.37	2129.82	2085.86	2707.35	2305.41	3095.69	1299.76
[PR] 2-methylbacteriohopane-32_33_34_35-tetrol	Annotated	560.481	3.51549	C36H64O4	1	32197.7	26631	25161.3	22309	32580.4	37520.2	27548.6	30062.1	27606.9	30014.4	47105.7	41084.6	39038.5	21996	20715.9	35561.2	18197.7	28069.8	27598.1	33502.9	27001	36086.7	29536.8	27407.4	14546.4	42197.5	35291.8	28270.6	25293.1	35484.8	46766.9	44719.1	28259.8	25277.1	42749.7	35118.1	26481.6	26601.4	13965.5	38983.6	28286	10415.3	33331.4	13658
[PR] Citronellyl acetate	Annotated	198.162	3.9804	C12H22O2	17	54348.9	63148	27209.5	48933.2	1865.3	18374.5	33721.7	48714.2	41513.9	32875.7	26465.3	8368.13	117360	5614.6	29399.4	26933	5658.7	5200.96	12312.7	10619.9	19533.9	16192.9	19491.4	14203.1	22812.3	71605	27139.4	32410.7	26361.6	20325.4	10871.9	11229.8	36050.1	4559.45	10829	45285	22840.8	47275.3	34113	23055.3	18373.7	12434.1	78968.6	18185.5
[PR] Juvenile hormone III	Annotated	266.189	3.74643	C16H26O3	7	3163.79	4696.63	3756.14	2888.92	3851.25	4068.71	5544.86	3835.33	3711.27	6001.22	3879.83	2529.1	3764.64	2814.19	2239.53	4307.48	3027.87	4059.71	3997.65	3485.19	2934.77	3470	2559.04	3125.49	2794.91	4632.95	4810.67	5426.81	4728.9	2966.99	6050.18	1593.64	3738.19	2672.04	2549.66	3193.31	4103.01	4112.24	2667.64	3968.35	3582.26	2080.68	5241.49	2601.89
[PR] Vitamin E	Annotated	430.381	3.89044	C29H50O2	8	16630.6	10973.3	9863.41	10986.9	5798.19	8196.77	9766.23	11387.8	10660.5	5653.37	12911.2	8260.01	10018.2	15398	5160.93	9120.89	10488.2	14320.5	10109	8764.36	10090.8	9113.39	10456.3	8092.06	3105.81	11514.8	9988.81	8901.91	11142.8	22679.6	7330.01	11358.6	16427.3	7699.66	15103.3	10570.6	7965.58	12040.3	7896.05	10457.4	9850.91	4886.33	10348	5353.93
[PS (18:0/20:4)] 1-octadecanoyl-2-(5Z_8Z_11Z_14Z-eicosatetraenoyl)-sn-glycero-3-phosphoserine	Annotated	811.536	3.64828	C44H78NO10P	7	13840.6	7515.67	8532.51	4184.52	1440.62	5081.35	4621.34	14839.2	14053.5	9560.64	27051.7	45842.2	31124.6	7599.64	4888.42	18347.2	3986.58	3562.72	22842.9	17055.4	10874.7	39226.5	16902.1	4814.25	7351.01	4492.62	2134.44	8159.91	3881.06	18580.4	12698.5	22639.7	13965.9	3801.27	12321.1	7182.73	9697.47	9846.51	7777.51	20147.2	10423.2	6128.86	3913.34	6302.21
[SP (16:0)] N-(hexadecanoyl)-sphing-4-enine-1-phosphocholine	Annotated	702.568	4.48404	C39H79N2O6P	1	997938	943715	1.12274e+06	993424	910572	1.00668e+06	275432	1.0206e+06	1.22718e+06	996575	630804	927416	1.22264e+06	1.16472e+06	973448	1123136	1149305	453452	1.4346e+06	822408	842204	1.1365e+06	810982	756253	1.03598e+06	767647	649465	800436	85765.3	811612	991201	1.11741e+06	746632	700811	1288823	967499	694787	441803	716256	518633	279767	373146	613411	1.56416e+06
[SP (18:0/14:0)] N-(octadecanoyl)-tetradecasphing-4-enine-1-phosphoethanolamine	Annotated	688.552	4.516	C38H77N2O6P	1	33075.4	22353.8	35233.8	40124.7	23407.4	39331.1	13377.5	34559.7	49805.3	23939.5	26304.5	25277.2	46059.3	59849.4	38931.1	41747.9	37323.3	16036.8	49498.2	41302	31813	37642.5	26788	23135.8	39791.5	27490.1	23713.8	18636.5	10135.3	40732.2	21815.9	29559	43769.8	33926.9	34901.3	36784.6	15640.6	21091.5	28866.9	14849.4	19684.4	13047.3	23849.4	54867.3
[SP (22:0)] N-(docosanoyl)-sphing-4-enine	Annotated	621.607	3.80462	C40H79NO3	2	18524	19576.2	23683.7	14664.3	9461.77	15068.6	3744.73	19341.6	21810.1	19370.5	12542.9	10306.4	17452.9	18608.7	17916.4	24713.3	11413.2	4138.96	17484.6	10073.5	16451.3	20309.6	13657.5	12658	21432.1	10118	12665.9	10744.6	0	11736.6	7313.45	20488.5	12889.2	15373	24566.3	6607.76	11800.4	3780.07	5923.53	5901.6	2126.93	3398.52	6600.17	25916.2
[SP (24:0)] N-(15Z-tetracosenoyl)-sphing-4-enine	Annotated	647.623	3.79253	C42H81NO3	1	37941.8	40711.9	37455.7	30616.1	10341.7	30838.5	9635.91	36641	43249.8	41284.1	18199.9	20828.7	32774.1	30676.5	31670.3	51981.7	25908.8	12088.5	31313.8	20296.3	27561	26352.9	20243.7	21737.3	26957.5	21539.4	19807.4	23844.6	3207.1	21753.8	14610	31082.1	22842.5	22217.3	40915.4	12669.2	18529	11602.4	15272.2	7826.88	4044.16	9244.66	18181.2	41057.1
[SP (24:0)] N-(tetracosanoyl)-sphing-4-enine	Annotated	649.638	3.79649	C42H83NO3	3	67852.9	62650.2	77627	51857.5	38149.5	55126.6	10625.6	64563	85181.3	51750	38056.4	36607.3	55067.5	60121.8	76541.1	82690.9	46261.8	14237.5	58540.8	38590.5	57014.3	56848	37834.6	49196.8	67692.2	44272.5	33386.2	45996.2	4510.48	35082.1	28462.2	69999	35787.9	39689.8	90868.3	20000.4	35085.4	10899.7	19417.9	18302.4	4848.66	8335.15	20284.8	78017.1
[SP] Scyphostatin A	Annotated	511.329	5.4422	C31H45NO5	1	49689.5	38875.4	47238.3	46676.1	50922.1	41500.5	23833.8	49265.8	33499.4	45382.9	40849.8	26906.9	37793	43163.5	30554.6	23433.3	29794.7	38890.2	31984.2	24679.8	39193.5	58763.3	30791.8	39343.8	68681.4	35661.9	36603.4	42300.5	31763.7	34873.1	28492.5	59710.4	71888	33528	53688.8	68284.6	29785.9	8558.91	13245.4	49155.1	22352.5	5877.58	46601.6	46339.1
[SP] Sphing-4-enine-1-phosphate	Annotated	379.249	5.39421	C18H38NO5P	1	13859.2	19442.2	15129.4	14676.5	12147.8	10103.9	6218.67	14283.1	17236.4	22219	14342.5	30816.5	22479.4	17622	9513.8	12092.1	5743.41	4036.49	11586.5	3885.89	19109.7	24424.2	7498.49	13689.9	27689.2	7851.75	7800.17	20363.1	5637	10370.4	18468	20416.9	14088.3	5035.85	19733.4	9224.21	14862	6774.5	6327.33	21636.2	6241.44	2490.09	8661.9	20099.2
[ST (2:0)] (7E)-(1S_3R_6R)-6_19-epidioxy-9_10-seco-5(10)_7-cholestadiene-1_3-diol	Annotated	432.325	3.97414	C27H44O4	34	6863.03	7001.69	5840.84	5272.31	3572.11	5810.79	7252.64	5583.18	6481.86	4588.76	6573.73	7791.69	12199.9	6372.7	4929.54	6154.04	7675.17	6566.68	5969.94	7355.4	2380.43	1719.46	9536.78	1331.53	1487.34	7182.83	5740.54	5727.63	8882.34	2162.26	7461.48	6113	1931.33	3491.43	6751.24	8170.71	5068.08	7512.83	8365.81	6359.36	8771.19	3087.3	8015.53	3568.01
[ST (3:0)] (5Z_7E)-(1S_3R)-9_10-seco-5_7_10(19)-cholestatriene-1_3_25-triol	Annotated	416.329	4.07876	C27H44O3	46	5442.46	7031.17	4134.05	10628.3	2995.55	4842.25	8681.64	7017.2	8742.1	4156.82	6136.4	7606.24	8943.28	2677.56	4693.98	10665.3	5957.38	3673.69	8217.16	8913.99	4993.7	6133.32	7494.99	4729.33	3423.45	7846.65	2803.97	7496.96	5838.34	4147.14	5876.08	4330.38	2795.61	3647.81	9771.65	2434.76	2279.04	2638.88	3031.44	4005.35	3035.36	1716.44	4457.24	2194.12
[ST (5:0)] 5beta-Cholestane-3alpha_7alpha_12alpha_25_26-pentol	Annotated	452.351	3.74612	C27H48O5	22	3724.36	2817.16	6089.31	3964.44	2571.41	5061.65	10060.8	3476.44	3578.25	5266.91	5021.01	3751.53	5228.4	3739.88	3533.64	4932.39	4478.76	4822.57	9502.66	9184.2	4798.49	4598.03	3615.61	3591.83	3794.19	4290.55	4319.74	6139.49	7056.13	3771.65	6222.54	2250.43	3366.64	5872.81	4122.4	3022.34	1650.44	4947.81	3117.3	4286.77	3593.23	2946.55	3677.39	2320.52
[ST hydrox] 3alpha_7alpha-Dihydroxy-5beta-cholan-24-oic Acid	Annotated	392.293	4.83677	C24H40O4	51	11884.3	15354.5	13933.4	11887.9	231814	194566	66747.9	20260.5	6852.26	15103.4	6171.66	14208.3	12597.8	811.496	4084.07	10155.9	5571.91	8208.54	8499.8	7468.83	42246	17063.3	19520.5	94778	44069.1	152709	63316	46808.4	185947	36026.1	15438.7	11658.2	73393.7	37462.5	15322.9	13269.3	6042.67	25215.5	13534.7	19399.4	94201.8	15942.8	11366.4	1907.1
[ST hydroxy(3:0)] (5Z_7E)-(1R_2R_3R)-2-(3-hydroxypropoxy)-9_10-seco-5_7_10(19)-cholestatriene-1_3_25-triol	Annotated	490.367	3.92559	C30H50O5	6	45120	34352.1	35748.6	40033.6	18694.5	32121.3	47246.1	33810.7	36605.1	21740.1	32717.7	36409.4	40126.7	37937.2	28960.1	36732.6	46949.5	41431.6	39266	42068.5	12725.4	14047.4	36656.3	15536.9	8725.42	38480	31851.4	30878.3	43708.6	7167.23	37191	35010	15026.4	19856.8	37396.2	48995	33679.9	43014.8	38641	30424.3	38227.3	17227.4	46909	17747
[ST hydroxy(3:0)] (5Z_7E)-(1R_2R_3R)-2-(5-hydroxypentoxy)-9_10-seco-5_7_10(19)-cholestatriene-1_3_25-triol	Annotated	518.399	3.70571	C32H54O5	3	17002	29288	20165.5	22107	33305	26373	30443.6	31490	25958.5	34605.2	23611.2	21856.7	32834.8	29504.6	17878	24161.8	21780.3	20144.9	23153.5	23050	18367.5	28137	14080.1	21322.8	18233.2	23404.1	23843.7	32697.2	42990.1	12134.3	36866.5	17202	20699.1	21364.1	21971.3	18218.2	24228.5	18786.3	17550.4	30187.2	23827.9	12985.7	28127.5	20668.9
[ST trihydroxy(2:0)] 11beta_17_21-trihydroxypregn-4-ene-3_20-dione	Annotated	362.209	5.18487	C21H30O5	10	7569.14	4988.45	5882.55	7118.88	4439.91	5098.55	9503.11	5895.51	6464.43	2410.79	8917.73	6509.43	5909.71	2316.93	6974.69	3543.86	2934.8	1381.83	2068.45	2454.33	6428.61	5359.26	5152.11	6928.4	3941.45	8050.32	6032.4	7428.98	7623.95	4222.65	6800.29	5213.22	4664.79	3822.56	3238.44	7234.3	5488.9	5039.69	8962.52	4864.62	7489.29	6387.59	6575.76	4027.71
[ST] (5Z_7E)-9_10-seco-5_7_10(19)-cholestatriene	Annotated	368.344	3.96676	C27H44	1	40385.1	46333.1	62429	34663	22487.6	38729.6	57690.6	30333.9	71423.6	4908.94	55625.9	39883.2	55722.6	32726.6	51854.4	49300.2	33369.9	27755.7	48426.8	33615.7	56420	45056.7	31614.5	36877.8	48381.1	50943.9	26395.8	37895	44501.5	35791.6	47892.5	35957.8	29860.5	15987.3	40791.1	42237	48917.1	42119.1	56049	33139.6	39547.5	28422.5	46354.4	10907.1
1-(beta-D-Ribofuranosyl)-1_4-dihydronicotinamide	Annotated	256.106	9.8824	C11H16N2O5	1	7686.18	8954.49	8677.02	9197.43	7446.95	5508.4	8038.39	7612.44	8050.05	8887.11	9610.05	7108.49	8782.29	7126.16	3727.76	5862.24	6252.24	9247.72	6885.44	7509.41	8276.73	7295.91	6885.83	5485.37	9300.36	8412.55	6630.78	7652.6	8403.46	6396.13	7689.39	6097.46	6538.88	4731.97	8186.12	7545.61	7828.64	11115.8	9066.65	9108.28	7706.71	2708.57	9343.81	8236.05
1_2-dioctanoyl-1-amino-2_3-propanediol	Annotated	343.272	5.22258	C19H37NO4	2	15438.6	25237.3	4867.57	15260	2073.71	9841.75	49788.4	24820.1	20665	20255.9	13123.7	9485.71	59454.5	7012.04	12271.7	34078.3	10595.5	4465.73	11049.2	7290.98	12879.5	9244.23	12246.5	9977.19	6199.22	47076.6	11870.4	12581.6	13831.8	9375.32	4934.53	13505.1	9618.31	9010.28	10114.9	10986.7	15171.4	12398	37038.6	9604.09	17762.3	14202.6	28957.1	9824.9
10-Oxodecanoate	Annotated	186.126	4.11625	C10H18O3	19	4668.34	14245.7	12997.2	9835.54	13702.1	14372.7	142124	5726.37	7198.81	12035.6	10593.3	5249.94	17462.7	4648.31	15383.7	5546.04	6044.5	19884.5	32966.6	42168.2	6690.22	4566.87	56700.2	9584.51	14848.3	16162.9	26921.5	11383.4	9717.55	13218.4	11844.3	5082.63	9142.75	12287.7	15056.8	7483.77	9718.74	8431.54	10140.8	14034.9	16955.4	3243.79	12304	5694.1
10-oxogeranial	Annotated	166.099	4.26169	C10H14O2	17	44227.7	144335	60195.1	54069.7	68178.9	95323.1	70335.6	72682.9	55372.5	155511	46505.6	96122.5	128429	33964.8	79581.1	138920	48681.1	38198.1	49223.4	75707.7	50032.3	78249.8	23135.1	59518.4	90713.5	158756	62344.8	129145	16774.7	111322	387456	19139.2	37749	38825.4	68505.7	152898	104903	94609.6	67067.4	105033	145649	33043.2	129978	60596.5
12-Hydroxydodecanoic acid	Annotated	216.173	3.98489	C12H24O3	11	3374.5	13956.9	3688.33	3382.92	1064.22	3441.86	5201.93	7172.11	7291.98	6820.09	5726.99	2063.34	13272.2	1761.19	4637.69	2874.67	2200.12	1971.01	3059.42	3733.42	2302.08	2021.01	2610.41	2072.16	2778.1	9072.39	4206.05	4135.47	3639.51	2775.89	2363.97	2932.88	4074.19	1869.93	1835.16	2273.23	3498.57	5619.84	5185.54	4006.79	4304	2229.86	8646.86	3973.76
16-hydroxypalmitate	Annotated	272.235	3.77223	C16H32O3	18	66327.2	60568.1	49517.9	50296.6	20696.2	50512.6	40306.7	74737.4	52806.1	44579.3	57864.7	47854.5	75115.7	32365.1	38662.3	64417.8	64412.9	43460.2	46754.9	62087.2	64600.1	43321.3	55525.7	48438.4	56912.3	56145.8	34932.5	59807	26858	97114	32455.8	66993.4	58398.2	24913.8	54578.2	61301.7	63539.2	43759.3	32782.3	59570.2	55292.4	18690.9	68392.6	35872.2
1-deoxynojirimycin	Annotated	163.084	13.9729	C6H13NO4	9	1904.37	2037.82	1795.87	2247.43	1780.5	1122.2	1405.99	930.797	1232.53	1155.31	1628.79	1668.41	980.476	1334.39	702.297	640.081	2446.47	1994.6	948.56	1898.65	1104.23	1325.2	1914.51	1393.74	4850.01	974.288	891.637	1147.5	1758.74	1350.2	1518.17	1510.38	1169.04	857.182	1686.76	2007.06	1999.44	1245.2	1398.94	1720.39	1565.88	418.305	1260.1	1226.61
1-Hexadecanoyl-2-(9Z-octadecenoyl)-sn-glycero-3-phosphonocholine	Annotated	743.585	4.06486	C42H82NO7P	14	37770.2	41798.1	30042.8	35863.4	50340.6	40971.6	39293	27803.6	32061.9	38261.6	39451.2	42793.9	34785.5	35239.5	29266.5	27816.6	63200.3	45631.8	34065.6	34836.5	60669.8	30574.3	34067.7	31364	33127	55433.2	47037.9	44533.5	44657.9	52691.2	29411	38606.1	36862.2	24337.1	42748.9	33371.3	29749.5	24397.4	23887.4	51229.5	29012.7	25292.1	44861.5	20044.5
1-Methyladenosine	Annotated	281.112	13.7995	C11H15N5O4	6	16056.1	11974.7	14453.6	15684.9	12971.2	10467.8	17656.2	13606.3	14198	8517.53	13666.2	14054	15468.7	9611.49	11795.3	11434.9	14560.3	20866.6	13223.8	14389.7	13352.9	13856.6	12618.2	12737.5	12318.1	12984.7	13281.4	13294.9	20109.7	13929.9	10302.9	18316.2	16073	8434.44	14727.7	17656.9	12090.6	19314.9	17844.2	16609.2	16519.9	4651	17542.4	12696.6
1-Methyluric acid	Annotated	182.044	10.1649	C6H6N4O3	4	1530.8	13607.5	490.844	4960.46	4169.6	1556.3	713.142	1028.84	581.434	2843.49	324.833	1434.48	3874.22	1020.98	2401.57	1319.18	690.872	485.872	0	0	740.119	933.281	289.595	869.646	1325.46	994.852	1656.77	1583.49	5041.72	760.395	717.699	1778.35	1563.97	5166.12	2849.5	1951.79	2721.44	737.847	547.896	2117.39	536.575	1030.59	829.192	0
1-Oleoylglycerophosphocholine	Annotated	521.349	4.86228	C26H52NO7P	11	3.77845e+06	1.96831e+06	2.56451e+06	2.67252e+06	2.5334e+06	2.36334e+06	2160464	2.40834e+06	2.17944e+06	1.73012e+06	2487671	2.83255e+06	2051509	1586134	2.00271e+06	1.95814e+06	3.28436e+06	2.48865e+06	3298766	1644965	2.32518e+06	1.78581e+06	2381264	2.8344e+06	2174889	2919387	3.45972e+06	2.88013e+06	3.12541e+06	2445287	1.82941e+06	2.80569e+06	2.76128e+06	1.83751e+06	2.87523e+06	2.4815e+06	1.83507e+06	1.40685e+06	2231865	2.56694e+06	2.64256e+06	1.28381e+06	2.89797e+06	1.01364e+06
1-O-methyl-&beta;-D-glucuronate	Annotated	208.058	11.9083	C7H12O7	1	5337.69	7014.11	5331.82	7176.75	8549.26	8583.19	6273.69	9985.53	7074.7	7284.89	7365.16	7273.21	6688.65	5331.7	4902.64	10183.5	6210.16	11228.8	8049.31	8894.75	7516.47	5182.14	10712.3	7103.02	6317.26	8509.37	9162.37	6386.19	7544.18	7200.22	5429.35	7513.45	5180.73	4497.44	7064.85	6153.34	5383.56	7995.92	9164.66	7303.88	7821.77	3967.9	8378.16	9741.43
1-O-Methyl-myo-inositol	Annotated	194.079	11.0569	C7H14O6	18	2383.95	347.372	541.583	828.736	806.404	2878.21	848.227	1878.03	982.373	1818.09	5270.97	1435.22	1201.48	656.393	1509.54	329.818	4207.83	1064.68	1167.24	970.324	623.828	3000.53	1569.13	4032.68	912.284	2901.41	1165.22	869.309	8526.4	4332.91	1150.77	3221.05	1005.02	668.628	514.122	9525.06	473.395	2011.07	753.042	1147.06	1307.24	507.632	2033.62	724.956
1-Palmitoylglycerophosphocholine	Annotated	495.333	7.70711	C24H50NO7P	5	4.02033e+06	2360284	1.83421e+06	2099226	3216277	2.56142e+06	2.50744e+06	1.96547e+06	3481779	7.15061e+06	1.90455e+06	2.24403e+06	2.42356e+06	4.09276e+06	2.96139e+06	4.57296e+06	2.0556e+06	2.4622e+06	4.62352e+06	1.97295e+06	1.92674e+06	2452097	2.07428e+06	3.87189e+06	4.07918e+06	3005466	1781429	2155381	3.1987e+06	2660969	2269218	5381961	3.78054e+06	1314287	4916655	2351153	1.60161e+06	1158906	1.38842e+06	4544821	3.47248e+06	284265	2501326	3.13361e+06
1-Pyrroline-4-hydroxy-2-carboxylate	Annotated	129.043	13.3735	C5H7NO3	6	5435.31	8229.11	9712.66	7078.18	8731.88	5471.29	5640.58	4779.35	6393.08	14891.1	8345.46	8674.79	7610.4	8593.43	5625.6	6891.15	6419.29	9258.13	7244.06	5730.4	8599.73	9031.87	6820.09	6868.11	8003.26	7375.62	9175.04	6563.6	9005.96	4942.39	6194.06	7229.97	4960.23	5941.87	6433.21	6686.52	7690.4	5211.65	6422.83	7306.76	4670.06	2812.78	8130.41	6544.19
2_3_4_5-Tetrahydropyridine-2-carboxylate	Annotated	127.063	9.50006	C6H9NO2	7	2390.24	2558.43	19434.5	3100.5	3072.7	2583.32	1866.21	9095.93	1524.67	1682.77	2582.88	2599	2034.92	2920.72	4213.45	1336.9	3815.06	3372.22	1642.23	86003.1	1916.44	7986.35	2328.5	4062.72	259866	3642.59	2195.67	2558.74	2469.83	1855.48	2297.87	2352.8	1722.5	3297.62	3027.09	2735.32	1976.85	4483.83	1970.53	1835.47	1975.6	809.373	2904.77	1352.59
2_3-Diaminosalicylic acid	Annotated	168.053	7.759	C7H8N2O3	1	43222.8	20002.6	28843	22243.1	39637.7	6992.54	23422.9	63756.2	12936	1455.52	8704.57	2880.89	3515.87	19265.9	4627.29	2664.91	69746	81453.9	4780.5	1997.13	91354.6	21772.9	90829.8	11687.4	24318.6	51812.5	21551.8	4668.64	144632	78752	1689.76	2953.17	16121.6	3384.33	28399	44080.5	1748.47	37743.6	6051.7	117477	7393.08	7436.52	11019.8	15526.2
2_5-Dioxopentanoate	Annotated	130.027	7.68241	C5H6O4	7	6795.28	6581.12	4324.9	6872.35	7856.92	13224.2	5403.58	6740.12	5901.58	6264.62	9399.52	8408.16	8862.48	6978.81	3669.17	10213.4	10007.3	8811.79	16697.8	6510.18	5263.79	8045.68	9365.05	10870.4	10555.8	9367.23	5236.15	8614.16	12744.7	6318.14	8327.59	8938.42	9744.12	5143.8	7283.52	5384.12	2723.06	2683.58	4323.16	6125.7	6391.18	789.609	9389.63	6318.92
2-Acetolactate	Annotated	132.042	13.6495	C5H8O4	16	36541	54381.6	43514.3	40416.6	62997.7	53730.2	48819.3	41557.5	26000.4	26365.8	37936.6	36849.3	34731.6	47175.3	37928.2	54401.7	49812.1	54928.9	62758.7	64137.8	67520.1	38512.9	53552.3	37159.4	38122.8	37858.1	46742.8	40636.5	45506.2	38890.5	38034.3	34826.8	38613.7	49393.4	35637	33060.2	50547.4	56803.7	58405.7	40222.3	53939.1	19586	44619.9	36320
2-C-Methyl-D-erythritol 4-phosphate	Annotated	216.04	13.1309	C5H13O7P	1	165329	360658	109037	145162	313474	186543	125608	102080	88070.6	424073	124846	98179.3	179610	350105	93658.7	187963	1.08282e+06	155464	178569	241173	337689	239728	260381	82706.3	419988	147350	181708	272914	72670.2	102677	73743.5	216049	149974	141842	155421	83032.4	606857	112834	175341	225483	118096	64438	150668	433770
2-Ethylhexyl phthalate	Annotated	278.152	4.09065	C16H22O4	6	18108.3	28213.8	32433	27349.8	24996.3	40075.3	37794.8	36484.5	47875.3	24594	25960.8	23891.4	36440.3	34664.9	31626.9	24012.3	19234.4	54052.3	29187.6	30880.1	24894.9	20797.1	24450.1	34753.3	44017.3	20136.2	26449.3	22465.1	37438	21601.9	41509.9	39688.9	23981.8	21217.4	29772.6	41703.8	26743.1	38962.9	39811.4	29449.8	40347.9	27188.7	34323.2	32280.4
2-Furoate	Annotated	112.016	12.9934	C5H4O3	4	6006.11	2237.48	1057.9	11519	5961.69	14361.2	9219.72	6674.22	1025.08	3687.74	14221	10923.9	15180.5	2889.36	2896.72	10915.4	18695.7	12567.4	9080.02	14761.6	3455.92	10231.8	13906	11532	2477.5	11262.7	7668.42	12048.7	9389.06	10947.7	3262.65	11041	13461.6	9026.6	6120.18	6057.31	434.41	1740.79	3169.07	3969.16	1984.87	564.269	14059.2	2770.63
2-Hydroxy-2_4-pentadienoate	Annotated	114.032	13.6276	C5H6O3	6	114222	120321	130791	115885	184837	161522	153187	124510	77653.2	82877.9	114354	110002	101823	140960	112465	162257	146274	168634	194123	191497	197201	117973	164486	129145	116862	117915	139019	125887	137465	122231	108152	128003	115398	145397	107972	103326	136019	173985	179852	119971	156075	60437	138017	111299
2-Hydroxyethanesulfonate	Annotated	125.999	10.5945	C2H6O4S	1	27514.6	42233.8	28889.4	29885.1	30305.2	19665.3	23147.3	19254.8	26776	23949.2	23185.1	23785	36879.7	27472.2	19743.8	20336.1	18747.1	24663.3	18768.2	22206.5	26148	17225.2	19462.8	22640.2	33715.8	23886.6	20091.1	33934	19770.3	16934.3	24534.5	19349.4	16874.9	9847.06	21717.2	26013.1	32855.4	26009	23769.8	31215.1	43171.6	3840.88	22687.4	24771.2
2-Hydroxyethylphosphonate	Annotated	126.008	12.4946	C2H7O4P	2	2969.83	8769.82	6815.41	4771.51	6888.61	4145.8	915.389	5299.47	7392.22	18062.4	2176.86	6742.85	5485.57	4825.91	3404.28	2952.17	1827.36	912.186	2824.21	1245.92	4458.68	5692.91	1734.17	5735.52	11838.4	2684.61	3002.41	7786.68	457.901	2593.04	5737.39	5562.53	4358.53	931.051	6514.69	1868.52	6494.31	2036.9	1697.75	8397.67	1110.28	355.768	1811.71	9698.51
2-Hydroxypyridine	Annotated	95.0371	7.97662	C5H5NO	3	659.449	1371.06	404.16	867.528	1549.2	676.856	351.232	1837.12	499.46	642.221	560.72	605.748	831.267	373.692	301.993	559.416	596.697	649.234	655.333	363.44	484.205	492.978	3668.09	3591.59	604.477	688.39	764.103	556.41	3985.07	5632.72	771.491	649.228	852.428	4136.98	3580.4	452.265	613.515	454.125	738.93	795.067	634.209	259.745	4145.4	758.125
2-monooleoylglycerol	Annotated	370.308	3.92673	C22H42O4	3	24339.8	22752.7	32071.4	30985.1	18277.1	35070.9	34477.5	26640	28204.1	17646.9	26142.6	21217.6	29507.7	17070.3	21376.9	26141.2	22418.1	16290.8	34005.3	22600.6	24303.1	20472.2	22852.9	29631.7	17337.6	29571.3	71791.7	23883.4	33416.8	20868	27486.2	32568.1	35795.6	20579.1	28712.8	33313.4	22330.1	30659	32062.8	31270.4	26257.7	26634.6	31751.1	44101.8
2-Octenoylcarnitine	Annotated	285.194	7.71402	C15H27NO4	1	123384	195229	106757	120677	86249.1	175400	324372	149921	206498	248698	144497	43416.8	191951	67030.6	128876	147289	121573	125922	76806.6	264258	196228	68099.3	33714.2	96381.6	197897	256486	79295.2	203759	81170.4	371552	360154	25050.7	80915.2	120502	67437.8	290538	133168	206782	129473	205123	328683	68955.6	313752	159453
2-Oxobutanoate	Annotated	102.032	13.6595	C4H6O3	8	182774	251852	176813	192164	283655	252968	237799	206907	137839	175770	189414	186358	161100	226826	192063	245241	235411	262447	237126	289213	312985	188988	255592	214958	198241	185810	223816	202676	220243	196265	178166	213253	192018	228994	187502	171541	253376	268907	277278	193708	254293	94433.7	221791	173068
2-Oxoglutaramate	Annotated	145.038	10.5463	C5H7NO4	2	24901.3	25243.3	22024.2	23321.6	23332.7	13281.1	23394.3	16518.7	15050.9	16742.1	19837.2	20703.4	24679.9	18973.7	18492	17773.2	19602.2	22978.2	19951.9	17613.5	19946.8	19954.4	21354.1	15460.5	21931.6	22117.7	16081	23716.8	24236.7	16468.9	10475.3	20906.8	12440.3	15344	16929	18973.5	17809.6	23942.2	19734.3	25720.2	20211	5416.06	19719.2	17640.2
2-Oxoglutarate	Identified	146.022	13.3036	C5H6O5	7	202290	186297	213255	125325	170994	130656	40233.8	111716	133386	423677	103154	202402	152267	298553	117053	82633.2	140639	76227.3	163187	77907.9	237310	160263	92601.4	128787	267141	82363.5	67617.9	188783	11609.2	85341.2	89915.5	121851	101374	65643.8	100064	124074	239073	47892.4	50851.1	285767	67835.2	29799.3	51957.9	215220
2-Oxooctadecanoic acid	Annotated	298.251	3.61709	C18H34O3	46	39732.6	50993.4	181445	48020.4	60708.3	93786.9	232304	96785.3	48551.6	69101.3	68927.3	66552.7	68224.1	53961.6	34496.5	164168	184072	164047	293340	128762	70380.8	34831	123848	28729.4	38736.5	106031	160348	58398.5	124549	66867.8	146482	60516.3	65096	116629	91143.5	44137.5	27973.1	136999	42714	49975.3	66681.1	84175.3	104388	27981.4
2S-Hydroxytetradecanoic acid	Annotated	244.204	3.87116	C14H28O3	12	3945.15	7213.53	3554.4	3989.57	926.847	2858.36	3329.68	5305.02	4951.48	3775.33	3658.19	2827.22	7085.27	2186.41	3510.41	3023.85	2379.9	2707.93	2467.08	3088.78	705.314	3030.72	2981.38	2229.39	2753.64	5762.18	3107.64	4845.17	3205.87	4276.26	2273.12	2692.35	3872.89	1574.2	2618.72	2769.55	3312.37	3828.14	3689.69	2531.7	3173.9	1689.05	5065.46	2904.09
3-(4-Hydroxyphenyl)lactate	Annotated	182.058	9.19967	C9H10O4	13	43032.1	56275.4	38254.5	37572.1	48493.1	36974.3	31949.9	31285.9	45831.8	49407.5	34473.5	37483.2	53208.6	36478.2	28088.9	29931.5	42857.4	46206.2	38527.4	37683.8	40731.7	39385.5	39469.4	35939.6	51306.8	38357.2	44103.2	53155.9	41140.7	36495	47882.1	37721.3	28601.5	28902	31845.6	36142.5	42662.2	31936.6	26779.9	41807.8	56973.9	15461.1	30206.2	39167.3
3-(Dimethylamino)propyl benzoate	Annotated	207.126	4.62547	C12H17NO2	2	4707	4777.05	3821.84	3957.27	4191.03	4363.81	4683.84	3844.81	5560.35	4237.42	4816.96	4123.32	4343.13	3683	3970.15	5540.15	5256.83	4973.95	4225.92	4508.95	5283.57	3959.17	6070.98	5363.33	4073.81	4969.32	4146.83	3685.44	5968.66	4807.74	4458.06	5088.69	4007.89	2894.93	4250.25	4759.75	4758.8	5176.06	5215.04	5123	4862.33	2696.25	5012.49	3770.18
3-(Pyrazol-1-yl)-L-alanine	Annotated	155.07	16.737	C6H9N3O2	5	22807.5	16022.7	17251.9	22736.3	19992.8	17392.4	13493.5	15033.4	15161.3	20080.4	20161.3	18814.6	20309.3	18615.6	13905.3	9605.93	14194.3	22705.7	16822.5	13155.4	11348.5	20412	21941.7	14953.4	18837.2	22951.4	20196.4	22831.8	25270.7	17044	12418.5	15095.7	21011.3	11221.9	13781.7	21905	19340.7	14505.3	13248.4	18610	12067.1	3510.57	23004.5	15179.2
3_ 5-Tetradecadiencarnitine	Annotated	367.272	5.0751	C21H37NO4	1	14799.1	27893.6	6211.66	12126.5	2414.65	7322.15	60051.4	25039.1	20213.2	19121.8	14006.3	2809.08	59169	4003.27	8588.34	19606.4	4598.38	6481.74	6868.48	4294.96	11462	9019.45	6604.48	4737.84	8730.34	54448.2	11791.7	10861.4	15044.1	13850.8	8035.12	5195.27	9046.33	6245.93	7111.96	9462.98	18644.3	21489.8	35859.4	12045.6	11334.5	10573.3	36233.3	13127.1
3_4-Dihydroxyphenylacetaldehyde	Annotated	152.047	5.21694	C8H8O3	25	1421.81	1745.12	1195.76	1479.52	959.138	2692.56	1083.7	2687.37	1228.13	2900.1	2510.45	3268.44	2370.83	2337.8	2105.11	3455.62	1389.38	1310.93	1358.27	16062.5	1175.32	948.68	2500.71	1031.11	10739.3	1775.17	1211.45	1087.82	1291.3	8141.47	1533.37	3064.66	1797.78	996.833	1511.71	1439.07	1196.42	1421.56	1308.95	681.263	966.317	1078.98	1519.44	683.091
3-4-5-Trimethoxycinnamicacid	Annotated	238.084	10.4681	C12H14O5	2	19881.1	13583.5	24035	27267.9	11707.8	23596.3	6233.82	6918.76	10759.5	9886.72	27298.5	11257.4	11777.9	15035.8	25810.7	7944.64	11796.7	34425.2	9460.84	13464.6	54827.1	12919.2	8061.76	13827.2	41850.5	14372.4	11492.7	14305.8	4843.24	15294.6	19442.2	10588.7	22133.3	1895.2	10430.3	12432.2	13592.2	31752	21819.4	11801.4	14355.8	4145.57	10992.3	14124
3-Butylidene-7-hydroxyphthalide	Annotated	204.078	4.09789	C12H12O3	1	2578.88	3512.46	4411.34	3445.46	4426.42	5859.96	4687.59	6014.3	6354.85	2918.95	5405.35	3643.6	4641.79	5343.07	4592.52	2908.95	3632.16	8847.81	4292.98	4543.21	4172.85	3208.29	3446.21	5548.91	4753.43	3892.86	4987.3	3742.19	5030.62	3674.29	5130.14	5011.12	3633.99	3464.24	2882.9	5899.62	4935.87	6270.61	4390.46	4862.62	6423.29	3631.04	3946.32	4121.24
3-Butynoate	Annotated	84.0211	11.1765	C4H4O2	2	3817.92	4182.05	2469.18	3579.19	1996.57	4173.06	8880.54	3614.7	4718.31	3056.86	4487.2	1207.62	6518.96	2125.81	1695.89	2585.8	3130.75	5839.97	1720.74	3159.68	3217.22	2381.91	3705.17	2538.75	1470.35	6270.74	3093.82	4022.56	6826.37	4187.74	1713.7	4162.86	3514.38	3936.04	1803.82	4289.4	2532.91	3584.23	6827.89	2413.55	3013.66	2006.73	4908.05	4083.66
3-Dehydrocarnitine	Annotated	159.09	7.77028	C7H13NO3	10	7067.53	4596.76	6833.89	5728.4	4633.3	3660.83	5010.05	6440.83	6593.43	4062.23	7365.2	6166.14	5354.92	4766.42	4837.11	3495.59	6059.29	6977.72	3936.75	8182.8	6399.25	4209.62	6437.12	6195.66	5668.81	7104.3	7860.78	5872.5	8197.57	4989.66	4126.8	3644.25	6028.3	7457.57	6070.69	5068.46	7431.89	5085.95	3289.65	5355.64	3765.88	4176.14	6113.49	4644.91
3-Dehydroteasterone	Annotated	223.17	3.70293	C28H46O4	22	47556.7	51935.2	99662.3	54642.5	62162.7	100835	101687	81997.4	100505	107768	78212.4	48203.5	142795	81356.1	38363.1	72047.7	54504.2	52518.1	96538.5	138678	61472.5	110108	40843.6	45197.2	32107.1	57910.2	75418.6	72722	120116	24639.2	139503	34256.6	63801.6	78375	77300.1	45017.4	45615.1	91008.5	47728.8	69333.7	100595	38528.4	101366	69797.6
3-Hydroxy-N6_N6_N6-trimethyl-L-lysine	Annotated	204.147	16.5646	C9H20N2O3	1	1138.99	6857.04	6398.14	7764.52	6425.71	5047.03	6218.88	6417.83	7425.2	6671.31	7554.94	7771.27	6733.43	6417.3	5768.98	4723.98	4802.1	6287.62	4914.33	3542.6	6363.76	7342.67	4742.28	5608.43	6901.3	10195.9	5267.38	6986.79	10564.3	6458.29	4689.34	5635.37	5828.18	3636.99	5845.46	934.071	5830.82	4230.35	5816.48	7059.99	5839.18	2083.13	6197.76	9003.24
3-Hydroxypropenoate	Annotated	88.0162	10.1618	C3H4O3	3	22490.8	28397	33432.7	30499.2	26436.1	18151.8	7091.3	17703.6	36088.7	52695.1	19204.4	35701.5	29931	24118.2	19125.1	10172.8	3418.17	7116.49	13523.2	7175.49	29903.5	29053.3	9073.25	23861.8	45392.9	21058.8	18168.1	37001.8	6899.2	20096.2	20621.7	25856.2	29829.8	7516.44	21957.9	14327.2	36277.2	19306.6	14020.5	42865	10988.9	4576.52	8148.3	29926
3-Indolepropionicacid	Annotated	189.079	7.71611	C11H11NO2	6	6916.11	1032.14	2899.22	6689.04	7088.81	25420.9	3817.94	9305.03	4780.85	1522.17	46637.3	17035.3	5220.35	0	5340.46	3218.54	4119.5	10914.5	7648.64	4072.65	5196.39	16758.1	7197.15	6725.21	3504.48	4034.86	7656.14	6186.09	2396.09	6280.36	7552.37	12751.8	8381.64	6596.31	3658.44	9121.18	2683.02	1915.96	6408.93	7278.24	10332.1	6311.24	9211.33	4761.33
3-Methoxy-4-hydroxyphenylacetaldehyde	Annotated	166.063	5.19545	C9H10O3	17	8852.31	9794.68	5026.29	6920.1	9860.38	6464.84	6418.52	3630.6	6936.9	9043.07	4745.32	5404.24	11320.3	7306.9	7845.47	4571.38	5458.01	8722.04	7930.5	13547.1	7560.64	10294.7	8146.09	4688.53	7118.08	5428.85	6738.45	11395.9	6020.83	4667.09	7158.58	9309.86	3996.38	4748.17	8569.73	4493.77	6329.14	7915.63	5879.64	7101.92	9250.44	2069.39	4304.82	5799.73
3-Methylglutarylcarnitine	Annotated	289.152	11.5195	C13H23NO6	1	923.344	5219.59	4412.93	3039.93	1437.75	2101.69	5707.11	2368.61	5432.43	2883.86	2667.33	3080.4	3180.85	2517.79	2272.66	2139.31	2041.47	3725.61	1216.53	2057.67	1554.49	1413.19	2676.52	3153.82	2779.79	2787.46	1657.83	1439.44	3804.33	2759.64	3292.37	1581.88	4327.58	2610.85	2035.78	6810.48	7094.88	9075.37	11345.8	3040.9	4561.68	1734.43	4553.94	5452.63
3-Methylguanine	Annotated	165.065	10.4541	C6H7N5O	5	35323.8	21448.2	19951.8	24962	18044.5	21632.2	24026.9	22001.6	21458	24371.7	24923.7	34362.9	25646.5	17063.4	15650.6	20313.9	21131.3	24014.2	20652.6	19295.6	23725.2	22126.8	21310.5	24206.7	18669	22426.6	24923.1	25043.9	23093.8	26494.6	24733.8	22563.5	24251.9	18501.7	29496.6	34576.8	29043.3	37959.3	29512.4	33165.6	33115	12957.3	35458.3	28448.5
3-Oxododecanoic acid	Annotated	214.157	4.11841	C12H22O3	10	5649.73	18524.9	5959.04	3771.67	1098.17	4444	10818.1	8480.46	8402.31	11624.1	5742.74	2055.4	21685	1805.92	4264.22	4738.83	3456.39	5186.49	6875.63	4437.82	2209.92	2388.57	4203.61	2804.59	4057.45	11389.7	5038.63	5131.55	4072.78	3882.18	3180.1	1880.19	4217.7	3088.32	2650.34	3413.82	4844.54	12442.2	6015.28	4815.62	5342.79	2108.51	10234.2	4904.93
3-Oxopropanoate	Annotated	88.016	13.6774	C3H4O3	3	43980	57081	48890	45531.4	69058.1	59800.6	56872.4	47292.4	36771.1	42793.6	47896.5	44995.5	41361.8	54044.4	42804.9	57759.9	55517.9	62281.4	74678.7	70774	72555.7	44162.3	63442.1	43252.7	45965.5	44647.3	53062.4	48065.4	54131.4	46753.8	40809.2	50052.8	45547.4	52451.6	41231.8	40760.6	58701.7	63878.8	66819.4	47408.8	59445.4	23548.6	51105.2	41881
4-8dimethylnonanoylcarnitine	Annotated	329.257	3.91101	C18H35NO4	2	0	5743.02	6599.91	0	1328.67	1838.26	2606.98	2316.08	1349.95	19692.3	10624	1668.33	4612.58	1931.7	1218.67	8933.35	2000.04	2376.85	2372.63	2939.2	2090.75	1460.7	10277.3	6625.67	5169.33	1568.87	1755.55	1575.56	2510.34	4499.18	2885.23	3496.99	2204.9	1466.39	1027.96	1664.75	2827	7284.07	1420.57	1628.08	1795.92	977.037	1732.73	2066.04
4-amino-4-deoxy-L-arabinose	Annotated	149.069	13.933	C5H11NO4	2	2648.43	2224.57	1911.54	3001.5	3391.2	2066.12	2329.15	2481.83	2687.23	1384.6	2098.86	2949.85	2463.42	1637.94	1453.59	1829.61	2882.1	2728.62	3984.98	4057.91	1399.45	1952.13	3934	2586.35	5843.26	2688.58	2182.83	1932.21	2730.23	1310.71	3003.45	1618.14	2531.95	1483.02	2759.5	2196.95	2041.7	1272.99	1555.49	3687.58	1222.62	554.236	2983.01	2432.74
4-Chlorotoluene	Annotated	126.024	4.8972	C7H7Cl	2	27934.1	32286.7	26353	32864.3	39119.5	40722.4	35937.7	32327.1	22261	24942.4	32378.2	24339.7	31585.3	18879.1	32600.3	30010.2	41035.5	50048.6	43910.5	44372	29527.6	26055.9	32941.9	40326	29791	47896.3	57095.2	38834.5	39410.8	24765	34297.6	24605.5	26409.8	29489.1	34789.1	27291.4	20367.4	8957.09	20511.3	26334.7	35631.9	16723.2	36170.4	10500.2
4-Coumaryl alcohol	Annotated	150.068	5.00877	C9H10O2	10	6796.15	6904.22	1292.19	21897.6	7914.72	10395.9	7764.71	7757.25	9028.8	6528.26	13847.9	5321.41	980.655	824.045	3911.13	5657.29	15446.3	1357.06	4050.96	889.036	8142.98	12187	7565.84	5174.77	11020.2	3687.29	2978.49	9935.87	5121.84	4848.73	19159.3	7207.24	2052.63	15989.6	20759.4	9716.92	10991.5	4594.18	10322	7791.39	7243.55	2521.94	18450.5	11475.4
4-Guanidinobutanoate	Annotated	145.085	13.8432	C5H11N3O2	3	9240.83	2843.14	2186	4788.72	6079.98	2763.01	2416.04	5471.68	4034.87	3103.12	4836.65	11418.6	3214.7	10129.9	5435.6	5144.89	16848.5	7080.74	9097.74	7914.73	3682.54	2625.73	8339.88	4872.02	2345.93	4233.94	7873.84	2715.09	5761.82	11529.3	3241.58	8685.31	2077.15	4670.2	11416.4	2097.79	3765.26	1378.06	3212.64	3501.43	7955.27	961.011	3612.14	3094.14
4-Hydroxybutanoic acid	Annotated	104.047	7.83403	C4H8O3	13	95242.1	178189	126516	64229.4	98174.3	115714	85827.2	91116.8	183286	414266	46640.6	59447.1	103301	137600	65524.9	243190	110577	62310.8	300278	98997.5	110602	96064.1	136206	55950.3	126790	48827.9	54798.6	109947	31722.2	98949	81841.1	74686.4	121809	43763.9	85167.3	52356	112768	121979	95395.1	195549	64895.8	21511.6	62419.8	170401
4-Imidazolone-5-propanoate	Annotated	156.053	10.9403	C6H8N2O3	4	58494.5	37334.2	29160	40047.5	43330.1	25573.1	32798.3	29855.9	56807	47279.6	30565.9	44248.8	32557.5	23798	42175.1	25271.1	53612.9	80513.3	36910.7	28197.4	26669.3	33317.9	30279.3	56346	25774.1	61656.8	31907	36934.2	57358.3	33364.9	29132.7	39253	34908.5	34256.5	26405	109519	36275.3	23846.1	15974.7	40691.1	16061.5	8423.56	37442.5	30257.6
4-Trimethylammoniobutanoate	Identified	145.11	12.6132	C7H15NO2	6	118849	707820	620106	631696	853466	391957	823234	615077	534110	485424	514410	335363	635224	431944	386977	467342	652615	642958	487281	386132	541598	499167	635791	379101	635110	807953	567924	615006	894872	541218	399047	523529	379946	481341	425467	82101.3	521623	352262	341956	751808	384614	131973	435610	371403
5-(3-Buten-1-ynyl)-2_2'-bithienyl	Annotated	216.007	10.3511	C12H8S2	1	9267.89	6251.74	4696.37	10986.3	6538.91	6428.18	11527.7	5012.4	5402.92	5132.65	10297.6	5616.17	7341.18	5261.04	5171.88	5918.03	6873.29	9277.02	5623.43	8984.06	6702.44	5220.45	9577.9	5565.44	5499.66	9101.76	8240.68	6989.67	10150	5941.49	4807.93	5765.33	4656.03	7129.24	5878.88	7352.85	6121.21	9975.58	9835.91	7931.47	6717.65	3838.29	6877.45	7793.28
5-6-Dihydrouridine	Annotated	246.085	10.5041	C9H14N2O6	2	13815.6	12660.1	6578.61	24403.7	8494.62	27122.2	17892.2	9553.94	8584.03	9864.87	18390.4	22829.1	18835.5	3892.33	12162.7	8630.28	7884.38	21928	9595.9	11475.5	16325.4	11594.7	16982.9	12759.1	5505.18	48502	33089.6	13213.5	19290.5	8273.03	19935.8	17102.7	4652.24	4946.15	18236	10376.7	16636.2	26751.8	47860.3	20506.4	46365.4	8558.79	13966	9873.34
5-Acetamidopentanoate	Annotated	159.09	12.1063	C7H13NO3	10	39273.2	3584.47	3462.13	24518.5	4795.87	76218.1	7126.46	26933.4	11003.5	301925	159506	38063.5	7647.47	3611.26	7275.87	3519.99	92107.8	11478.2	7730.59	5111.91	4893.49	16441	7379.77	45175.8	3508.79	35943.2	5419.69	6157.96	10392	5905.87	19280.7	15386.9	11580.4	9058.71	4967.48	398384	3273.07	26969.2	4888.5	9079.03	13301.8	1453.34	9966.37	14368.6
5-Aminolevulinate	Annotated	131.058	9.61609	C5H9NO3	14	16907	12104.6	10641.2	13283.4	11614.6	12080.5	15561.7	9846.68	11214	12516.4	15960.8	13710.2	10903.1	8348.97	11620.8	11638.7	16139.4	12369.7	8078.7	11829	11930.1	9638.75	26089.7	8398.4	14201.8	13160.4	14877	13969.4	11664.8	12303.7	16038.6	14151	12844.7	9105.53	16253.7	13354.3	13019.3	6664.07	12916.6	14609.9	13488.9	7496.44	9960.35	14310.2
5-Dehydro-4-deoxy-D-glucarate	Annotated	192.027	12.4773	C6H8O7	12	22821.8	19981.9	58381.9	48691.1	34801.8	55973.6	29810.1	43617.7	51691.5	16547.8	64796.7	59369.2	52702.4	45245.1	25570.1	46392.9	33831.4	41981.2	88942.2	34709	32109.8	34205.9	45218.2	69814.5	64621.6	47994.1	31115.5	46124.2	28343.5	41087.6	42229.6	56135.9	64248.3	29389.6	60323.8	98729.8	17408.5	25574.1	34648.4	20754.7	56508.3	1188.11	80214.8	22765.6
5-Guanidino-2-oxopentanoate	Annotated	173.08	13.3786	C6H11N3O3	1	9839.54	4407.34	5965.31	14303	10824.1	4966.24	17971	16985.1	11151.9	4538.33	11886.2	16651.3	13395.7	9775.06	14934.3	10134.2	10320.7	34413.5	7545.62	35846.6	15953.8	6321.18	14008.2	19824.2	7612.37	17112.5	11186.4	7203.2	22944.7	48507	3257.2	29778.6	7532.13	16128.6	37202.9	4383.93	7379.43	6972.97	5703.62	6343.26	14623.2	4645.97	11368.2	10890.7
5-guanidino-3-methyl-2-oxo-pentanoate	Annotated	187.096	13.2407	C7H13N3O3	1	20985.1	9565.45	14170.1	23114.9	13122.4	11433	24849.6	35662.9	9475.1	14774.4	13522.3	10924	20230.9	14576.7	15189	19460.7	20098.1	38363.6	10707.6	49205.4	34292.8	8465.04	16382.2	24408.4	16559.3	12871.5	20734.8	14156	35230.9	32539	30389.6	38311.2	8391.57	36108	54373.1	7325	12536.1	13472.5	12782.4	7901.26	25958.9	4435.51	13875.2	11191.7
5-Hydroxyconiferaldehyde	Annotated	194.058	4.91974	C10H10O4	12	4774.68	1031.9	1487.54	5946.43	1491.75	10275.2	2006.74	2168.77	1120.7	1501.08	3915.09	3054.37	3708.16	2372.62	1586.68	1334.69	4879.3	4429.66	1969.09	4529.63	7068.56	4390.22	2928.41	2569.04	1762.71	5409.54	1400.8	3576.25	3102.26	2612.01	2121.55	2368.05	2589.57	5164.26	2378.62	10454.9	1717.64	12542.2	2562.78	2013.82	8522.75	1704.55	2365.47	3828.93
5-Hydroxypentanoate	Annotated	118.063	7.73979	C5H10O3	12	510174	369013	135905	202725	634549	118358	99731.9	113641	249789	456751	133278	195419	126506	102687	165161	226704	132154	94435.2	452669	78311	143340	214905	313801	90330.2	199505	211858	271075	329930	86199.8	84577	172209	305671	120746	115108	192066	92204.3	247096	180199	101323	751170	102414	38723.2	143109	479196
5-Methylcytidine	Annotated	257.101	9.98316	C10H15N3O5	1	7019.1	8187.93	7110.55	8218.93	10712.1	7781.92	6420.31	7783.12	7256.34	12541.4	8846.59	9558.58	9467.79	6572.62	7198.43	8746.4	7945.51	7572.78	12392.7	8434.4	8145.51	5923.48	10896.6	9096.75	8347.38	7769.21	7107.01	11367.3	8782.33	7701.85	10988.7	8249.11	8116.6	3174.67	9560.33	9753.42	7907.18	5776.73	6033.11	14018.4	9050.21	1508.1	7910.88	5927.53
5-Methylthio-D-ribose	Annotated	180.045	10.4519	C6H12O4S	1	28805.5	24159.6	25193.6	30690.4	23447.8	30811.9	35412.3	23107	24081.3	25415.5	30788.4	20331.8	30381.4	14565.1	23385.9	23502.6	25468.5	33587	16105.1	27576.1	27532.9	21734.6	29973.9	20755.5	21935.5	31488	23986.1	33205.9	32402.6	25332.7	20949.7	22143.7	22426.2	26685.1	18176.5	29344.3	24431.4	38890.5	28753.9	30397	29092.9	14898.4	33071	27735.1
5-O-Methylembelin	Annotated	308.199	4.81651	C18H28O4	1	3111.86	5179.05	2233.93	3122.07	14954.2	7982.28	3965.55	3168.82	2463.72	4093.51	3627.23	5006.29	1751.96	3683.42	6894.95	8591.05	1624.36	7133.17	2285.96	2084.47	1848.79	4628.32	1360.21	3445.57	4940.62	4885.37	4432.16	7534.91	7222.04	4104.65	4018.88	2344.91	3211.51	2681	5315.34	4492.66	2934.59	1136.01	1687.11	5619.11	2444.67	774.944	2751.09	882.582
6-Amino-2-oxohexanoate	Annotated	145.074	9.58215	C6H11NO3	9	17555.5	13815.3	11638.6	20862.3	12739.3	13053	14138.2	14871.5	12235	13719.4	16614.2	14323.4	12701.2	10769.6	13035.8	9593.01	15462.8	16925.2	12068.5	11835.4	13347.2	12774.8	1631.12	21436.3	13291.4	3226.96	14877.4	2417.18	5723.38	14688.3	14695.1	17436.4	14936.5	15805	21631.6	12285.4	10689.3	8091.71	12591.8	11010.5	10235.6	4383.06	14099.5	10570.8
6-Deoxoteasterone	Annotated	434.377	3.67436	C28H50O3	4	2251.12	3387.71	2742.67	3213.19	4196.31	3970.14	4603.97	2498.64	2760.26	2160.03	4474.16	3345.71	3499.16	2774.35	2827.49	3767.49	2857.15	3275.05	3681.85	2838.74	3245.3	3516.26	3878.79	1976.64	2088.93	6450.96	4087.8	3982.11	3560.39	4837.32	4249.41	2699.67	3164.84	2609.18	3224.58	2794.72	2652.55	2906.14	2245.28	2987.35	2957.48	1487.22	2425.1	756.845
6-methyltetrahydropterin	Annotated	181.096	10.7312	C7H11N5O	1	14798.1	33354.4	20823.7	11879.5	24681.4	33020.1	50908.4	33164.7	19037.7	10623.3	12047.5	25586.6	9877.44	14824.9	19221.5	15013.4	5444.58	5925.3	5366.89	5531.94	12066.6	31757	4282.6	23931.5	16446.6	16535.1	28379.6	22759.3	38117.9	22212.6	35185	34304	22460.9	2049.25	21807.3	29174.3	35592.7	13033.1	28902.4	20847.8	31573.2	20693.4	17964.3	22439.6
7-Methylxanthine	Annotated	166.049	8.92709	C6H6N4O2	3	1940.21	13616.1	197.481	8669.82	5197.76	2535.76	1610.24	2783.29	400.656	4441.27	314.528	1119.32	5636.88	1591.6	5254.05	2160.23	868.024	704.316	223.621	198.26	1261.36	763.75	279.784	625.716	1166.95	982.117	2489.97	3818.24	8679.42	451.464	425.198	5679.08	3956.28	10655.9	3185.55	3844.5	8004.82	469.244	7352.68	11847.6	955.683	3237.09	1720.68	267.68
8-keto-7-aminoperlagonate	Annotated	185.105	4.91643	C9H15NO3	5	5267.51	7352.47	6077.74	6037.94	4510.31	7390.15	10311.2	5364.33	7116.98	4785.38	7545.09	5991.09	9383.87	6675.95	5720.29	5613.46	6835.42	6551.78	5641.69	8390.65	9057.6	7825.53	10044	3157.25	3890.81	7864.4	6059.35	5598.57	6713.81	6260.28	7333.71	6870.51	5870.91	6223.62	4394.34	8368.37	6407.49	13449.3	11157	6546.43	6291.09	6019.98	10105.3	7779.79
8-methylthiooctylhydroximate	Annotated	221.091	4.63025	C9H19NOS2	1	2513.81	26906.1	17044.5	12259.8	20722.4	22342.2	6014.98	21217.9	21578.1	11852.9	7471.12	21013.1	18787.2	20920.8	21368.1	24446.2	24811.1	8541.24	31109.4	6912.17	9649.54	12407.4	11119.9	30812.8	8271.67	13538.6	14065.9	8750.77	8567.92	14803.1	34957	27943.3	18988.8	6879.69	32493.4	11605.9	9616.04	5670.52	5575.28	15688.1	12899.1	2650.74	19491.5	6871.81
8-Oxocoformycin	Annotated	282.096	9.39025	C11H14N4O5	3	8918.93	12000	7763.01	10014.5	7903.58	6359.48	11255.2	7893.66	9137.44	11045.7	8543.33	9777.07	10132.1	6394.03	7228.3	5531.02	5304.71	5312.31	5316.6	4389.88	9628.3	7280.93	6297.13	6589.05	7297.89	9483.56	7738.18	9867.05	12108.3	9713.32	11209.4	4614.53	7167.07	4326.81	8295.18	8041.16	12038.3	8626.61	8571.4	8962.88	8738.22	3209.27	7745.75	7285.77
9'-Carboxy-gama-chromanol	Annotated	375.253	4.12349	C23H35O4	1	227049	257400	148144	138024	168570	137641	117915	121755	235661	103765	172716	248089	242671	95121.3	170361	154282	165176	172415	165853	172517	208024	177248	208607	189395	154102	162351	155269	91913.8	173373	126169	163594	235416	233576	124270	199907	186016	173045	108584	143564	127608	185161	100042	191658	168268
9-Decenoylcarnitine	Annotated	313.225	5.48403	C17H31NO4	1	43035.5	139323	36151.6	74292.6	17802.3	41466.8	164165	150215	89098.2	118594	73627.9	13668.5	194994	22974.7	85152.8	135625	33215.3	42233.5	23425	22388.1	70035.5	44912.5	30667	46672.4	79085.3	319086	73329.7	89393.6	121215	104659	38958.6	22206.4	76231.6	61887.2	40640.9	68376.3	103747	128364	124033	54704	68213.8	34581.3	221497	74792.1
Acetoacetate	Annotated	102.032	7.70734	C4H6O3	8	5482	2536.39	3091.18	2053.62	2972.28	1071.73	2445.32	1601.17	3436.68	9995.51	3807.59	2441.64	1792.6	2755.28	1258.35	3923.03	8671.17	4143.71	24454.8	8924.06	3763.13	2424.49	10173.2	1633.45	2540.7	1751.98	2183.95	4124.58	1916.89	2302.57	1850.15	1612.54	2984.78	4966.95	1128.76	2206.93	3299.92	3953.91	1729.24	11695.3	2079.44	1124.45	1858.47	3303.22
Acetylenedicarboxylate	Annotated	113.995	13.099	C4H2O4	1	4003.59	1665.8	513.724	7455.24	3566.92	10167.6	6890.92	3533.29	703.432	1578	10032.8	7057.54	11505.9	1808.21	2094.82	7054.3	13940.6	9495.6	5507.09	9913.03	2287.82	6411.68	9130.3	8081.05	1192.61	8366.74	5698.96	7179.57	6443.84	7912.71	2002.76	7436.5	9493.62	6529.7	3604.7	4452.81	0	1271.9	2104.8	2325.23	1615.15	225.914	10391.8	1103.65
Actinidine	Annotated	147.105	9.95853	C10H13N	1	2606.66	5275.68	3476.3	3705.98	4131.71	2878.53	1823.82	3055.06	5852.07	3569.86	1855.21	3506.02	3458.94	3480.71	2322.63	2365	1391.02	1947	2196.56	1135.29	2747.7	2009.69	2200.21	4475.67	2837.44	2885.63	2112.71	4304.88	2389.87	2592.73	5598.16	3235.09	2652.24	1105.78	2578.12	5541.08	5002.81	1941.85	2370.78	5007.3	5121.39	847.841	3453.44	2474.98
Adenine	Identified	135.055	9.85462	C5H5N5	1	21568.1	3454.44	5088.87	3103.47	1889.24	1753.07	4599.76	47075.8	22518.8	11810	33206.9	63700.3	31226.3	6568.31	2875.85	36495.8	11137.4	9427.02	35764.5	25024.5	27703.6	49341.1	28712.7	0	0	3904.95	3962.78	12715.1	23134.7	30402.2	10453.9	57624	66709.7	8131.92	15608	5174.8	3256.34	16652.9	25639	61839.3	13729.6	10287.5	5278.64	24884.6
Adenosine	Identified	267.097	9.89029	C10H13N5O4	3	120854	40534.1	57485.9	27274.3	22886.3	15428.8	33473.4	309716	220079	168774	388253	377655	231074	45403.5	23110.4	220854	81238.7	99841.5	280149	262681	182092	261235	244178	6710.59	14864.9	33711.9	37683.1	140167	184758	237553	122495	366921	349420	52407.3	144644	38044.9	29424.7	102901	118906	428485	104935	60374	50504.3	220545
Ala-Lys-Ser-Arg	Annotated	230.138	13.2695	C18H36N8O6	2	8914.03	3576.08	5434.51	3692.17	3441.24	2805.87	6481.24	6497.62	2712.5	5536.19	9130.21	4288.77	6250.69	2996.69	3768.64	1320.03	6928.96	1896.66	1886.33	5990.5	8076.45	7147.34	2906.28	392.398	6227.69	724.802	347.848	4509.22	4772.73	4766.68	1411.48	4904.79	906.458	1018.14	8826.77	4166.87	1873.61	1626.8	1415.36	4459.31	1209.95	710.805	4883.09	1187.79
Ala-Pro	Annotated	186.1	10.1752	C8H14N2O3	1	1403.42	2277.91	1808.73	1585.37	5505.91	5423.5	2083.34	2000.28	1465.02	1745.68	1745.8	3318.77	3450.33	4787.73	4730.41	1393.77	5383.55	2084.95	1999.34	3437.46	1688.99	2144.06	3001.06	2558.49	1622.28	5998.49	2823.82	1953.77	2018.19	3307.6	1581.85	4914.23	2674.13	4562.19	3535.6	2148.1	1728.31	1856.2	5510.35	3626.21	4127.51	793.865	2216.43	1174.57
Ala-Pro-Arg	Annotated	171.101	9.41513	C14H26N6O4	1	2378.02	8236.04	6678.89	4535.16	6463.44	3529.39	2198.77	6782.79	7458.63	8915.92	2654.54	4815.54	5312.85	5506.12	5426.36	5046.63	5049.6	2666.54	6057.06	1626.83	3696.92	3975.54	3788.74	5483.38	9277.03	3818.98	2654.01	3675.97	2479.41	2485.57	7201.56	6899.03	3346.68	2376.98	9131.89	3417.64	5889.97	2680.49	2349.05	4891.45	4292.18	687.328	4127.96	5078.97
Ala-Ser	Annotated	176.08	18.6393	C6H12N2O4	4	1834.63	3152.48	2238.43	3735.52	3504.31	1991.5	1487.77	1856.8	2787.21	3149.22	2227.6	3121.44	3005.27	2231.7	1378.4	1293.38	925.241	1871.04	1410.82	1382.97	2874.34	2772.74	1378.43	3046.16	4780.92	2868.72	1672.43	3903.82	3526.4	2044.31	2517.27	2330.95	2803.22	1691.96	2347.45	3143.36	3088.63	1103.45	1360.24	3545.54	2293.01	526.151	2190.47	3190.75
Ala-Ser-Ser	Annotated	263.111	13.3753	C9H17N3O6	2	2705.28	5736.29	3055.07	7573.57	3793.55	5406.75	7558.46	2787.9	3410.85	4080	3006.79	5564.42	4506.47	1567.85	3385.38	2503.87	2895.21	5432.37	2517.88	1992.82	2556.48	4434.32	4946.45	5124.43	2181.19	10719	11099.6	4724.55	5872.65	2255.95	4611.55	5920.57	1896.71	1691.49	4315.15	4114.78	6442.19	25906.9	20616.5	7712.67	16559.3	3742.47	3264.17	4846.64
Ala-Thr-Cys-Cys	Annotated	198.056	11.7308	C13H24N4O6S2	2	1787.66	2036.4	2383.83	2859.31	1982.47	1865.32	2437.94	2162.24	1234.43	1979.19	1839.04	1235.04	1251.29	2512.19	1825.08	1638.3	1245.93	1623.66	2722.73	1400.29	1511.49	1394.03	2935.02	1619.94	1405.92	4090.92	2212.34	2449.72	3145.69	1604.74	1051.43	2417.22	2218.76	5898.58	1812.5	1368.83	2020.81	3184.77	2659.94	2468.77	1995.55	795.61	3170.85	1183.31
Allantoin	Identified	158.044	13.2835	C4H6N4O3	3	6162.87	4384.14	27296.6	9491.22	829.842	3180.67	2124.97	1076.63	41605.8	24077.8	2272.86	3504.37	1450.44	4890.74	6746.85	1090.12	571.13	2156.68	1396.68	1058.15	12967.5	2774.49	1850.93	856.953	3096.38	3964.6	1513.68	5474.71	1427.13	968.802	1179.24	764.712	366.403	1055.39	4357.51	13902.8	48369.1	7469.38	10978.5	2425.23	27359	9714.07	1871.35	50794.5
allylcysteine	Annotated	161.051	7.68994	C6H11NO2S	1	2.06413e+06	2.43362e+06	751060	1164733	3528736	1.28408e+06	2.6481e+06	854125	2.62797e+06	3.06724e+06	1.43943e+06	1.05701e+06	1.41367e+06	1.55295e+06	1.86849e+06	2.45719e+06	1.64812e+06	1.0455e+06	2.17205e+06	1994672	1.81944e+06	1.80177e+06	1688183	1.07124e+06	1.6866e+06	1.48935e+06	1.48383e+06	2666356	2.02229e+06	1.25803e+06	1.71535e+06	1.70222e+06	1.40803e+06	1.88735e+06	2.41075e+06	885003	1.14814e+06	972107	515895	2.69848e+06	1.75247e+06	675349	1702753	3.49481e+06
alpha-N-Phenylacetyl-L-glutamine	Annotated	264.111	7.71256	C13H16N2O4	4	338348	371713	654008	1.01716e+06	398577	170323	813381	200161	517824	276999	108885	243637	281598	18672	91240.1	273796	383591	40033.6	95751.8	81808.4	481342	141492	321028	238736	611266	1.01523e+06	377646	393111	694317	565264	629577	170667	130675	702645	820354	802265	686247	368935	837035	216075	171274	303620	764311	568783
Apiole	Annotated	222.089	4.22745	C12H14O4	8	107495	123455	93687.6	113064	157584	105470	107756	80966	102336	99744.8	128354	131013	134308	65372.2	81486.1	147194	73414.9	65939.6	95031.9	90735.2	154226	133762	106868	136048	179787	107633	161501	164765	103216	95433.9	111800	131128	130017	112350	103254	101009	139796	90207.5	107869	146808	113216	86177	144276	228531
Ascorbate	Annotated	176.032	12.8163	C6H8O6	15	10400.5	32520	6780.26	21854.5	79716.1	104322	4153.96	63711	7845.73	50681.9	13681	74101.3	65974.6	29887.4	18310.9	72533.2	91147.5	7129.39	80575.4	12287.1	8461.15	54456	33894.9	95843.8	43636.5	14216.5	15148.2	41816.3	3795.79	33014.5	30409	76241.2	83387.1	8581.45	64871.5	14980.6	486.378	2184.62	3918.99	22293.7	4807.47	0	36203.8	8331.06
Ascorbate 2-sulfate	Annotated	255.989	14.7872	C6H8O9S	1	1697.23	1750.82	2662.1	2434.7	2596.66	2916.62	3905.16	2252.65	5502.92	1995.99	1514.2	2787.72	3598.91	1859.02	2270.12	7969.29	11498.1	2121.74	2183.24	4202	4574.84	1890.8	2014.87	10675.1	2535.92	3547.84	1409	4008.16	2745.03	2101.08	1852.11	2202.77	1764.16	3040.24	2348.13	3290.19	837.366	1197.79	1805.99	2172.2	3650.8	830.12	2633.76	4954.26
Ascosalitoxin	Annotated	264.136	3.87108	C15H20O4	29	0	8754.92	12668.6	7171.21	10869.6	10217.9	2469.38	4693.11	7347.56	14231.1	8447.03	11978.4	10763.8	8057.76	15836	8192.7	10189.2	0	5462.44	5867.8	7795.77	5435.84	3682.88	7649.18	9470.76	5773.81	5963.59	7254.47	4530.75	8194.39	8281.57	4564.43	8258.52	5798.12	7001.77	5476.55	6727.01	4524.53	3305.03	12464.7	10344.6	1676.26	6847.42	11871.2
Asn-Lys-His-His	Annotated	267.133	10.8779	C22H34N10O6	1	1859.88	9018.45	4345.26	2495.01	3951.48	1906.78	999.451	4642.93	3691.59	3270.3	1010.4	2125.34	1323.68	2222.74	1380.35	1593.18	0	0	1061.43	312.013	1669.53	3701.95	860.724	2170.38	4853.4	1477.18	2818.86	4888.32	487.848	1252.27	4336.18	6467.31	1963.37	0	3954.96	1789.93	3363.94	762.229	907.557	2484.02	413.482	0	705.474	5021.31
Asp-Leu-Met-Cys	Annotated	240.086	9.32582	C18H32N4O7S2	5	1592.63	2031.8	1520.67	2043.87	1930.09	825.224	1180.69	1273.75	1322.93	2056.5	1465.97	1406.74	869.235	765.38	1242.94	1299.34	999.278	2163.72	1634.15	1211.61	1230.99	1043.33	2401.47	1407.87	1146.27	3117.32	4078.52	2070.66	2257.71	1119.95	2083.94	1166.91	1601.27	1425.07	1508.09	756.265	2978.58	1953.08	1985.12	1591.33	845.507	649.666	993.768	831.791
Benzoate	Annotated	122.037	7.76565	C7H6O2	6	200826	691979	192597	187183	345317	234780	110748	119523	306362	386875	118878	182698	147165	289476	278998	236004	187985	114192	162217	77113.1	158842	651125	104149	131666	283585	228009	179051	742534	87012	91309.3	323528	481416	181012	89338.6	220205	83228.6	536934	138252	120428	329313	192622	34248.7	117518	639065
beta-Alanyl-L-arginine	Annotated	245.149	14.0942	C9H19N5O3	2	884.005	764.451	1092.27	509.729	0	617.454	471.626	2016.43	1420.63	2025.73	5024.7	6454.45	3811.89	816.649	657.311	3428.94	628.462	747.964	3835.11	3555.65	1441.14	9031.01	3150.93	419.43	869.3	0	419.113	797.925	1250.16	1762.89	1422.09	2329.68	3072.61	605.024	1791.92	487.369	530.334	1135.24	1144.29	3793.28	1468.28	352.449	498.646	1779
Betaine	Identified	117.079	11.4371	C5H11NO2	16	10481335	6210005	7474040	7.84027e+06	8995127	11709127	19206644	9393473	10950063	7.13324e+06	13599892	14648209	8660138	3.91952e+06	7866620	9235021	11752598	17988540	13515150	7.50124e+06	9344312	5227483	8.13156e+06	14176764	10341559	12039971	8440681	8887232	17964546	8497512	13688528	9356533	3.98308e+06	7246690	10143552	26696174	15577393	19369348	26957340	17775442	20868400	10007682	20049622	14297841
Betaine aldehyde	Annotated	101.084	12.6526	C5H11NO	7	10030	9155.38	12261.1	9197.82	12313.2	6583.16	11860.1	8916.34	11997.1	9343.9	9417.16	7349.37	8734.82	11177.3	10694.4	9193.84	10432.9	8905.31	12292.4	36309.7	10096	9189.69	10658.7	11666.3	86139.6	8772.94	8493.43	9176.81	12962.5	11125.1	5697.26	10221.7	11389.7	9904.23	11053.6	9076.54	7778.7	6477.84	6594.11	8485.82	7353.83	3490.12	9342.81	7978.8
Bilirubin	Annotated	584.265	3.73129	C33H36N4O6	4	1505155	1.23787e+06	711806	455218	452521	308535	598732	1.12417e+06	1.20313e+06	864252	309635	309708	934297	605360	305166	723304	725313	389809	466554	487070	569164	688408	207640	311396	1.4468e+06	402660	423652	1.2438e+06	256208	290548	750818	482613	444480	339464	793802	1.042e+06	1.04739e+06	912784	374522	718972	187222	189240	1.64355e+06	542157
Br-	Annotated	79.9261	12.3921	BrH	1	74004.3	61180.5	58238.4	67431.6	47743.7	48308.6	36866.7	52625.5	33914.6	46899.6	57247.3	61575.8	67539.1	48944.9	49361.7	45752.2	68944.4	52049.9	42797.1	48717.8	53723.8	50365.3	52526.4	54612.1	78394.2	58447.5	41652.4	58497.8	43953.1	45297	64868.6	50031.2	61260.1	23447.7	33814.2	49223.2	66928.9	56660.7	61445.4	53713.9	47639.4	13315.1	40579.6	45067.2
Butanal	Annotated	72.0575	4.62416	C4H8O	4	2035.03	2844.4	3292.16	2781.58	2188.05	3630.33	3628.08	6663.7	5737.64	1766.88	2235.5	2714.86	2410.56	4563.69	2793.81	2895.5	2435.07	5882.51	3648.96	4148.98	3143.69	2047.3	2666.72	3425.76	2108.56	2738.44	2486.53	2274.26	2832.86	2912.89	3513.2	2541.66	1788.36	2313.09	4904.54	3767.2	2415.59	3873.21	3274.34	2977.81	3418.29	2086.79	2551.39	2066.39
Butanoic acid	Annotated	88.0524	7.7197	C4H8O2	7	111893	149119	78194.7	95475.2	112663	96063.4	56238.3	81605.8	87337.1	69350.8	143276	104375	77610.6	69726.2	127294	94114.8	144777	59043	83297.2	75718.2	105064	110581	115771	108288	103059	130805	59286.9	122582	61542.3	77026.8	127190	112264	116124	48736	75273	71801.7	98429.1	66931.5	84441.8	102836	72701	12629.1	82518.7	114090
Caffeic aldehyde	Annotated	164.047	4.78364	C9H8O3	13	3451.44	2160.28	1486.08	2003.97	1801.41	2638.39	2266.45	1340.63	1966.82	1202.52	2394.21	1672.87	1617.37	2594.19	1753.5	3900.39	5883.25	4818.56	8431.61	7404.1	2604.03	1902.84	5507.05	1417.6	1126.56	1662.26	1885.43	1471.51	1126.15	2242.18	933.836	1715.81	1278.64	2487.51	2338.35	1021.41	1184.98	2193.81	1301.85	1307.21	2798.84	262.195	1364.34	964.57
CAI-1	Annotated	214.194	3.93329	C13H26O2	15	7756.04	5928.53	7439.53	6939.36	1431.79	6648.87	7033.11	5135.72	7834.22	5648.4	10574.1	8959.32	9386.35	4654.61	5384.09	4944.1	7074.67	4956.72	4622.57	7733.33	7047.51	3961.18	3868.08	4502.22	3215.6	10148.5	7040.7	6828.12	6199.23	6329.69	7084.49	5326.6	10200.6	1823.31	4905.87	6145.79	3512.6	9545.14	5110.02	5752.97	10176.4	3184.59	12351.8	4338.58
Calpeptin	Annotated	181.11	4.24775	C20H30N2O4	1	1817.65	3218.59	0	1608.07	1313.83	2088.59	913.396	1293.36	1331	1284.69	1478.43	1294.86	958.82	443.57	1487.19	803.432	1084.5	458.747	789.97	633.968	1065.73	741.523	2722.41	3753.02	1784.66	1328.68	2013.9	1503.48	1355.77	1243.01	1706.99	781.242	971.883	1846.51	1462.03	1190.81	2840.26	332.772	568.318	1861.64	651.324	0	1058.4	0
Carbamoyl phosphate	Annotated	140.983	16.8465	CH4NO5P	1	24757.2	19113.5	29602.4	29632.2	30201.7	28403.6	6439.8	31867.2	32233.4	28990.5	17620.5	31918.8	20228.1	28052	21320.4	1835.75	17537.9	29533.1	33460.7	5912.52	2823.02	32322.2	25636.7	31521	31555.3	25471	29235.1	29661.4	19987.7	15263.1	28570.8	22215	38512.2	14659.4	35893.5	25998.1	47270	22217.7	17098.6	22023.5	17872.2	5127.26	30781.5	14915.8
Cer(d18:1/23:0)	Annotated	635.623	3.80177	C41H81NO3	1	13770.2	18449.9	20003.6	15523.9	9320.91	17195.6	3005.19	18566.6	19908	14654	8496.07	7369.12	14459.5	16552	17746.4	21971.8	10484	3791.15	13230.5	10987.3	14557.5	14638.7	8524.83	13817.2	18930.5	9604.56	13469.6	10390.3	0	11332	6634.84	13571.4	14875.9	14681.8	19906.7	5270.13	7702.27	0	5042.95	5360.98	0	2728.95	5493.14	17858.8
Cerulenin	Annotated	223.121	4.33998	C12H17NO3	2	2012.52	5818.91	1835.81	1772.75	1506.51	1814.95	1220.98	1507.83	2122.55	4715.52	1486.21	1052.61	1916.42	2338.51	4342.13	2564.37	1417.25	1572.25	957.253	1726.71	1943.83	1110.39	609.743	1205.4	2357.51	2834.77	1240	2610.95	1076.36	1959.4	5840.74	659.401	1599.03	1921.22	1306.17	2650.36	4686.25	4622.37	1839.46	2232.96	2104.26	935.204	2259.24	3357.12
Chenodeoxycholicacidsulfate	Annotated	236.125	4.60778	C24H40O7S	3	1701.13	1097.32	817.237	1395.47	6867.52	4060.4	39830.6	3027.98	1726.34	14966.7	517.143	852.895	1230.45	0	475.11	3175.59	603.918	0	776.381	675.018	3381.74	2647.76	4365.88	1578.63	3153.34	10494.9	919.142	9941.3	31036.2	1507.43	1446.61	1761.72	784.712	15020.4	1784.87	4166.13	1343.02	3674.1	1435.94	1730.82	2334.44	2418.95	2342.12	1064.63
Cholate	Annotated	408.287	5.3272	C24H40O5	84	4473.28	10189.8	3252.81	10722.9	177744	93073.9	1126.6	954.982	1383.83	5396.04	0	2813.92	3218.38	902.079	1748.85	507.649	665.582	768.782	1093.88	729.849	17077.4	3070.86	907.538	40686.6	9447.7	222535	1681.33	894.038	21250.1	4216.54	6019.96	1515.13	3984.49	0	1764.05	18954.8	1409.7	2008.22	14125	14426.7	100861	1783.51	894.091	929.438
Cholesterolsulfate	Annotated	466.312	3.57146	C27H46O4S	1	83964.4	56267.7	66474.7	81644.8	30783.8	53085.5	88185.2	54603.5	126353	39179.7	66571.3	49069.9	90284.5	113783	58750.9	61409.2	134366	79983.7	85848.1	84598.1	158711	94483.7	120585	71557.4	52806.4	123053	34259.5	64312	69839.9	89181.8	26541.6	69362.2	55076.5	51957	108418	81707.3	46337.9	78335.8	54117.5	53890.1	56575.4	30684.5	54480.4	35771.3
Choline	Identified	103.1	19.1759	C5H13NO	1	534956	394000	423422	383522	368245	422617	551428	305747	516423	682062	607289	541162	482322	237139	320210	285367	213025	422928	259979	274806	493332	403210	270758	382904	612725	484333	295897	560079	512694	435799	360173	478955	364826	240344	438192	537664	417620	371880	393654	422858	576360	116784	392950	516526
Choline phosphate	Identified	183.066	13.1196	C5H14NO4P	1	15017.2	5772.13	10695.5	4463.18	15483.4	6634.91	3169.11	11070.5	20468.8	30954.1	21154.1	39279.1	10515.6	5357.05	5051.09	17641.5	4897.58	3994.97	42094.1	18153.1	9677.13	63225.8	20025	8701.55	15303.6	5564.23	3701.61	11898.8	3024.24	8260.4	5975.01	11078.1	7879.69	5151.29	10991.2	2555.98	5709.69	828.511	1535.75	21536.6	1172.87	1078.51	1701.53	16036.5
cis-5-Tetradecenoylcarnitine	Annotated	369.288	5.00286	C21H39NO4	2	16931.7	27255.5	7847.7	16474.7	2569.95	13597.2	74387.2	25386.8	22002.1	21332.7	16586.4	7033.39	81859.9	4290.86	10220.5	32351.4	10236.9	6806.4	16538	11733.7	14279.5	10759.3	17430.8	6424.87	5835.83	62858.4	15085	13277.1	14453.7	15977.2	5427.05	14297.6	13314.1	14481.1	8179.5	20218.9	21254.2	37521.3	72399.4	13641.9	21637.5	26050.3	58841.2	18520.9
cis-Aconitate	Annotated	174.016	13.0607	C6H6O6	3	16422.2	5382.16	2371.11	30190.8	16106.9	36583	22831.5	15979.5	2458.87	4289.02	38275.2	27403.5	36190.7	6049.98	7636.64	27898	50216.7	34370.8	22411.4	37098.3	7476.17	24536.6	33747.8	29990	7484.79	32174.1	20713.4	28688.4	21828.6	33866	7860.84	26309.7	33928.5	23283	13175.5	19244	708.522	4495.3	6424.7	10049.3	4775.03	916.43	37110.2	4832.87
Citrate	Annotated	192.027	14.5657	C6H8O7	12	15921.2	82739.4	40891.6	40944	60499	52011.2	18075.5	38256.3	36757.6	81238.4	26674	36949.4	48804.6	18122.9	10536.2	618704	36388.3	30782.8	46378.4	47266.1	44638.7	39546.3	26658.8	24299	78257	27156.7	16639.4	70304	5503.12	19850.1	31373.1	47283.5	23377.9	21211.1	38743	12593.8	32970.4	8813.93	10940.9	53576.1	8725.94	8065.34	12498.3	107014
Coniferyl alcohol	Annotated	180.079	4.786	C10H12O3	7	1568.17	880.402	317.317	1582.13	427.723	625.224	1588.87	442.208	308.695	8631.56	16014.3	328.79	461.886	383.412	350.533	392.579	1861.78	768.464	504.353	392.016	5970.69	0	407.259	1282.21	319.856	2247.06	343.432	1187.49	0	348.885	43422.7	5242.04	0	359.657	503.729	2222.1	1324.38	0	0	1916.52	290.374	831.917	727.083	6905.91
CPPU	Annotated	247.051	7.69981	C12H10ClN3O	1	3049.95	2820.18	1725.22	2317.99	1571.92	2153.95	5333.1	2690.76	2730.13	1788.31	3637.56	1803.3	2258.59	4773.1	3007.87	2471.17	4500.02	2357.35	1733.61	4241.8	5081.1	2999.06	4746.76	1144.16	2305.16	2271.15	2999.1	3019.77	4565.02	3363.1	1307.84	2214.77	3799.81	2618.5	1874.01	3456.29	4456.11	3073.39	2124.41	3550.57	6095.1	1860.1	3837.05	3346.06
Creatine	Annotated	131.069	13.5248	C4H9N3O2	2	7.73352e+06	2.8567e+06	9942585	3.38238e+06	4.56382e+06	3.11139e+06	5.98388e+06	3.00473e+06	6.36251e+06	4.3558e+06	7.41451e+06	6.28392e+06	4816341	11944339	6.05376e+06	3.7903e+06	6.29693e+06	4907918	8251426	5243429	10459657	5.65554e+06	6517056	6547562	7.2023e+06	3.64121e+06	5506174	4.0091e+06	9872539	12918847	4730283	4.1079e+06	9160636	3.18947e+06	3716196	6.04959e+06	3172191	3464089	1.91933e+06	6637962	2.53776e+06	1.67131e+06	3.47274e+06	3.33421e+06
Creatinine	Identified	113.059	10.361	C4H7N3O	1	18107028	20677496	18801764	21248938	19168370	15361531	20710724	17405954	17781646	17432248	18889380	17538582	20659388	18012876	17401206	17049458	18710674	19518444	16804132	16929816	18263170	16970894	18953174	16016360	18815388	22376004	17467568	18933338	22882628	15542736	17282098	19182250	14840541	15953865	18109886	18914364	18386762	20863630	21023044	19509204	18168462	9762506	19531898	19635040
Crocetin	Annotated	328.167	12.2023	C20H24O4	4	5046.36	4324.63	5365.74	4448.35	3230.39	3710.43	8228.3	5679.9	4888.29	3187.35	6215.94	2770.35	4682.94	4874.48	4072.93	5398.57	5485.83	4745.24	3532.05	4574.92	4797.65	3828.96	4625.09	4250.77	2756.91	4490.36	4223.25	4041.91	7040.99	5732.23	3390.73	4834.11	3945.01	4198.8	3910.28	5210.66	4862.86	4404.25	6557.69	4276.13	5589.04	3493.68	7210.29	4890.01
CTAB	Annotated	283.324	8.91572	C19H41N	1	31512.7	37103.3	38005.1	27839.6	28862.7	40076.2	11390.3	53533.3	45005.3	32248.4	28446.1	44099.6	59609.7	55210	50960.1	75087.4	75736.1	32972.8	60302.6	51035.7	49778.2	62895.3	27301.8	71669.7	54079.3	28225.6	27590.9	28706.3	4211.71	43248.3	53897.1	57051.5	54693.5	41113	77816.1	26974.7	22285	10898.3	19627	18601.9	10719.8	9962.69	29627.9	36055.5
Cyclohexane-1_3-dione	Annotated	112.052	5.19522	C6H8O2	17	4077.99	3729.86	3959.51	3965.98	3675.91	3311.18	4543.87	4352.3	4751.51	4634.47	5051.2	4150.58	3550.59	3597.11	4132.76	3477.75	4731.1	5172.06	4030.1	4581.91	5515.36	3720.16	4246.16	4068.95	4135.06	2269.2	4571.79	4314.29	4643.67	3967.4	4406.79	3783.15	4463.6	4027.5	5648.81	4487.06	4149.63	4424.97	5207.55	4005.32	4541	3403.47	4940.04	4287.5
Cys-Cys-Pro	Annotated	321.081	9.26531	C11H19N3O4S2	1	2355.93	3107.69	2157.28	1795.47	2501.91	1009.24	876.986	2041.94	2072.12	2948.85	1580.22	3248.04	2133	1134.47	1613.54	2075.41	1727.76	1483.2	2820.53	1358.69	1209.27	2484.36	1880.31	2476.89	2932.2	2250.12	1566.12	2329.26	1149.18	1284.84	1635.56	2772.51	1723.12	590.733	2151.47	1346.61	1436.27	944.039	796.596	1431.64	610.717	0	1498.7	1075.87
Cys-Pro	Annotated	218.072	7.71889	C8H14N2O3S	1	453343	1.14766e+06	598332	1.14743e+06	1.0039e+06	810246	891194	859785	788236	1.3602e+06	1.39711e+06	1.88467e+06	1.61655e+06	540705	1.16617e+06	812897	1.18838e+06	766248	594900	763816	1.52542e+06	1.58548e+06	489620	928208	1.36773e+06	714281	714895	1.19236e+06	847674	1.19584e+06	1042217	880383	1.28342e+06	676931	1.13243e+06	673970	1.44713e+06	863835	663515	941559	563062	485744	871308	1.01852e+06
Daminozide	Annotated	160.085	7.89118	C6H12N2O3	4	1797.84	7712.73	5124.79	2306.61	5195.67	3405.01	1139.1	4914.52	6501.6	6170.93	1560.88	5042.09	3373.97	4087.49	3201.22	5070.16	3531.1	1430.29	7678.94	1347.02	1907.66	3203.26	3058.84	5220.01	5264.54	2898.05	3113.36	2749.83	1236.45	1682.54	6669.88	5637.62	2426.87	1660.64	5891.54	2361.35	4240.07	1960.72	1198.09	3781.1	2804.83	357.301	3487.81	3954.62
D-Cathinone	Annotated	149.084	4.81449	C9H11NO	1	15073.3	16782.2	14753.3	14750.3	11520.4	14637.5	16933.4	15590.9	18966.2	9843.18	16689.7	16857.9	14480.3	15842	16785.5	16475.9	15381.3	18225.4	14634.9	16084.2	19585.3	15501.6	16233.4	17770.7	14525.5	18284.2	14386.1	15535.4	15853	15343.8	21378.9	17869.9	15110.1	12882.5	21685.9	15660.7	17605.2	20116.3	22368.6	18676.2	16977.5	11886.9	19974.3	14416.2
Decanoic acid	Annotated	172.146	4.1151	C10H20O2	9	80269.4	64762.3	49525.9	96084.8	17582.9	57155.7	50300.9	61319.3	105674	57014.1	52091.5	41851.8	119488	53091.9	94341.9	59165.4	98050.6	67491.7	50665.4	235840	51578.3	54091.8	51056.9	77747.6	48317.8	88693.2	113776	108728	64007.5	37705.4	39112.8	73064.2	71575.5	27110.8	45958.1	89352.4	33357.2	87583	63951.7	50061.2	120046	30958	77246	37487.1
delta1-Piperideine-2-carboxylate	Annotated	127.063	12.6234	C6H9NO2	7	8160.27	2698.91	7103.75	3618.82	7980.41	3378.37	8957.78	3529.31	6098.85	3455.1	7105.94	3517.55	4563.84	5980.96	3302.92	2224.76	9622.47	6324.2	3279.32	4976.81	5093.17	2937.83	3868.77	7082.48	3720.56	4252.58	6413.05	4463.58	1008.13	4307.45	4964.56	5032.07	3650.95	3378.27	1601	10372.1	2360.8	6478.93	4360.36	6042.5	5663.47	1538.7	6167.95	5958.88
delta-Guanidinovaleric acid	Annotated	159.101	13.8249	C6H13N3O2	1	1240.37	1566.05	1064.6	1496.41	1626.15	1576.5	1309.32	4908.05	899.793	1050.21	873.095	728.407	2179.32	1626.77	2046.69	2931.48	2560.56	1963.72	1385.4	2774.72	2227.77	773.674	1952.29	2436.74	988.425	1039.19	1888.35	1068.21	1977.74	3376.28	5083.87	5259	733.419	3100.73	9657.41	753.422	1073.74	1015.21	641.061	843.349	2090.06	250.138	1606.43	1034.33
D-Erythrose	Annotated	120.042	10.3448	C4H8O4	9	26200.6	29008.2	20116.2	27113.8	21806.9	18697.4	10457.1	21076.7	18779.5	35565.5	11893.8	21041.6	24022.5	22796.1	21860.6	24669.4	28369.8	16959	19918.3	21559.6	21648.4	22974.8	9871.24	11902.3	25134.5	13485.2	19561.6	14710.5	17242.4	20600.4	10908.1	12786	20114.6	8840.75	16823.7	16738.6	20384.8	24976.3	28521.8	40457.4	16647.1	7143.87	17316.1	23925.3
Dethiobiotin	Annotated	214.132	10.2924	C10H18N2O3	2	16362.7	16098.5	15297.6	21405.6	20213.3	10028.7	16257.9	14522.5	15590.8	11383.6	17856.5	14187.8	12860.4	10387.6	13037.8	9560.03	11891.9	18097.2	12504.8	11379.6	15305.4	14721.7	12473.2	12168	20063.7	16631.3	12235	19665.6	24049.1	13787.5	11048.6	12152.7	13491.3	12126.6	14741.4	11950.9	13760.2	14959.4	16313.8	18970.7	9790.13	5117.38	14100.2	13602
DG(15:0/18:4(6Z_9Z_12Z_15Z)/0:0)	Annotated	574.461	3.60204	C36H62O5	2	37238.7	32732.5	29284.3	35056.8	59417.4	42650.5	56920.6	43085.9	34284.7	29882.4	43394.5	32138.9	58292.5	34091	41685.8	39300.5	48453.9	44097.9	41261.7	43664	39457.8	39376.8	36673.2	25423.8	24837.4	57747.4	91538.5	46419.5	67750.3	37174.9	65362.5	27790.9	49727	35341.8	35797.8	35766.2	22110.6	35780.2	21532	52146.1	32076.9	16130.3	40664.1	19857.2
D-Glucarate	Annotated	210.038	13.8185	C6H10O8	6	9135.78	6407.53	9189.18	12002.3	10092.1	17611.1	10617	12743.9	7368.62	10640.4	14788.8	15465.2	17505.1	7777.53	7501.49	11390.1	11791.7	8093.26	17968.7	8079.76	8919.83	12661.2	10341.1	17582.6	21110.8	8811.85	6056.77	17464.8	9847.49	9152.28	8723.86	12647.7	15996.5	6133.57	12072.8	14528.5	3398.85	3822.36	8811.63	5552.68	7527.35	1441.21	13083.8	11540.4
D-Gluconic acid	Identified	196.058	12.5254	C6H12O7	11	84014.6	64172.5	59632.1	59763.3	116333	39738.1	37110.1	38875.5	55077.5	62805.2	63643.5	70128.7	55612	67742.6	33213.2	40662.6	34309.4	59032.2	33158.1	45276.3	88049.6	50375.3	61124.8	57407	72959.3	66002.7	47787.8	88864.8	75444.3	61227.2	36557.6	56039.2	54608	37510.4	47414.8	88966.6	66742.6	106190	69511.8	110042	41533.8	10431.1	64454.5	104339
D-Glucono-1_5-lactone	Annotated	178.048	11.6294	C6H10O6	26	9997.6	13661.8	14027.6	11585.7	6860.02	7490.89	11897.2	9718.71	11345	18368.7	11964	11745.9	21360.7	9272.3	7322.98	5775.56	7020.07	12401.8	7699.39	5754.48	13615.3	11997.4	4720.18	12398.9	19654.2	11200.7	5767.8	15059.2	30133.2	9001.29	12598.7	11533.7	10741.5	5930.88	8656.62	22678	15632.6	13402.5	14062	13560.5	22959.8	4184.43	18861.6	11836.7
D-Glucosamine	Annotated	179.08	11.3923	C6H13NO5	10	42975.2	40721.9	37680.6	46667.3	54139.8	48087.6	53660.9	44098.8	47698	52607.8	52383.2	56699.1	42378.2	21131.4	33771.4	42455.9	46211.8	57028.5	49303.5	33760.9	41865.3	36450.6	38354.6	50128.5	58503.1	44546.9	39704.3	51126	55998.8	30888.3	48830.7	49073.3	18903	24790.1	47441.5	107118	55556.8	68137.4	96349	79357.9	77620.7	26429.6	74095.9	74431.4
D-Glucose	Annotated	180.063	13.6189	C6H12O6	57	404525	477889	455554	422053	658457	582586	563743	409961	291325	344878	390617	357528	336849	485874	412557	578967	562499	617906	586525	717534	737526	377734	613716	419023	439693	448058	517364	461035	520167	442483	411980	459317	396817	531423	404714	382815	558913	671296	661349	416192	560133	268031	507813	363142
D-Glucuronate	Annotated	194.043	13.7853	C6H10O7	16	15899.4	31582.7	28572.1	20001.5	27882.7	26679	14202.6	16460.8	14860	23974.2	14216.8	23514.5	18718.1	28478.2	24332.3	21182.4	25765.2	12971.9	19935.9	20732.4	20676.4	14200.1	22446.4	19769.9	19275.4	20046.9	17879.5	16466.1	15618.4	19055	18803.2	19446.8	18432	15800.5	23297.1	16081.6	21981.3	54674.1	19375.9	21675.1	27755.4	4887.07	19846.6	21802.3
D-Glycerate	Annotated	106.027	11.5905	C3H6O4	2	33486.8	54128.8	45778.8	44514.6	45253	30706	43581.9	36811.4	51049.5	83992.1	38431.4	46058.4	78154.7	43350.2	35570.3	28470.6	31750.9	27010.3	22748.6	13928.5	54657.1	40517.5	22311.8	59290.5	94926.9	52187.8	30822.4	54975.5	71306.7	73432.7	51344.7	39743.6	55289.6	15618.5	47277.9	59220.9	71788.1	37612.2	51801.2	72402.7	82966.6	28806.2	53241.1	58768.5
D-Histidine	Annotated	155.07	19.8905	C6H9N3O2	5	7980.33	4362.82	3844.49	5799.08	5363.82	3466.61	7914.8	4414.6	3704.71	6456.64	9374.71	4922.42	5451.68	4799.38	3189.37	4388.58	3663.31	6892.46	3202.49	7864.31	6997.43	4027.77	7356.24	3564.08	5783.53	8127.97	4449.12	7299.66	11380.6	5171.32	2339.49	3516.32	6091.68	3258.1	2465.76	7203.96	3953.37	3564.07	3768.2	5818.03	3574.68	1162.74	7656.13	6982.92
Diacetyl	Annotated	86.0367	7.71133	C4H6O2	7	27152.2	23438	18847.8	23293.7	22701.9	31300.9	16634.2	23055.2	19288.3	18976.4	27025.4	22721	19542.7	24906.1	23139.2	23041.9	26605	16808.1	20529	16547	22092.5	20215.4	18467.9	25716	20907.5	32718.6	23293.1	25511.6	17160.6	16656.6	23409.3	28520.5	24818.8	11657.5	18103.6	21225	24635.5	17961.3	19942.7	15324.8	21065.9	3881.54	16908.4	21192.6
Diethanolamine	Annotated	105.079	11.3371	C4H11NO2	2	9895.44	5247.7	4566.33	6694.86	3564.37	6305.94	15168.5	3681.25	6496.88	4167.32	10888.2	7140.91	7303.7	5221.53	3245.52	4259.73	6781.77	16708.9	5888.29	7456.37	6083.46	4293.56	6856.52	8229.62	5354.92	8502.83	5697.44	5493.9	11424.7	11822.1	9945	6427.85	4218.32	16030.4	4575.32	11354.8	8426.85	9421.03	12239.8	9225.02	13676.6	2899.3	10814.2	7862.29
Dihydrobiopterin	Annotated	239.102	10.7265	C9H13N5O3	4	4006.87	6142.66	3673.67	3977.34	3976.65	3684.73	8532.78	4901.64	3738.32	1889.9	3542.96	3182.52	2093.55	3107.65	4069.15	2717.2	1046.42	1683.52	1971.03	1499.38	4135.26	3980.05	1488.51	4544.67	3103.6	4658.04	6695.25	5541.58	6273.47	5194.91	6300.56	5020.65	3088.94	996.389	4489.56	5661.09	6059.49	4278.31	6149.31	4272.25	4705.97	2232.42	4254.29	5474.78
Dimethyl adipate	Annotated	174.089	5.31414	C8H14O4	3	1582.56	1977.03	3475.02	3978.6	2151.44	5290.83	4606.07	2648.98	2707.72	2621.7	1909.01	1790.37	2772.96	3483.28	1750.03	2344.36	1906.95	5060.76	3130.23	3052.91	2978.93	2352.27	1849.88	3410.36	2188.61	1690.68	1180.31	2386.72	3157.28	2240.98	2673.48	2012.16	2376.87	3302.49	3048.36	3229.29	2108.41	3360.49	3061.64	2705.71	4077.57	2363.82	3471.22	3866.25
di-n-Undecylamine	Annotated	325.371	7.83221	C22H47N	1	2404.38	3284.62	3148.46	1938.92	2461.88	2950.71	1815.75	3099.07	4403.94	6778.3	3219.32	3068.31	3308.88	4404.12	2381.51	5327.35	4486.42	3326.2	5302.04	4668.78	4800.76	2420.02	1779.48	4208.19	2210.26	2265.72	2386.91	5929.31	2530.76	2822.54	3507.27	3539.3	2980.91	2318.35	6497.88	3171.23	2303.67	798.245	1643.71	1174.78	2540.53	991.049	2128.82	3387.77
dITP	Annotated	245.993	12.161	C10H15N4O13P3	1	1413.53	1350.04	1780	1949.7	1150.57	1696.29	2786.64	1833.33	1290.16	1293.2	2125.49	1528.22	1639.17	1131.92	1157.94	2014.37	671.869	3554.91	1675.02	1333.74	1328.58	730.925	1592.71	1790.03	1612.47	2097.74	1211.02	868.099	7726.6	1811.04	2424.36	1398.54	1208.79	363.543	1184.3	2136.29	2058.44	2497.76	5005.16	1938.63	6383.44	0	2352.15	880.45
DL-2-Aminooctanoicacid	Annotated	159.126	12.5996	C8H17NO2	4	552209	92069.3	119318	93448	173972	114473	102370	159682	119078	202219	88832.3	81775.9	115482	128814	203179	94513.8	53780.8	159182	95408	78055.3	263951	98573	126991	161243	308593	113820	95778.3	129312	210216	207259	257867	101023	77552.9	96283	95129.9	406248	86271.8	65117.2	57652	188682	75719.4	19718.8	148308	86392
DL-Methionine sulfone	Annotated	181.041	11.5211	C5H11NO4S	1	726.216	861.785	1191.45	1002.07	1659.86	799.601	2033.32	1007.31	1337.04	410.836	727.574	802.24	911.876	1579.33	444.142	830.456	951.437	4000.6	817.294	880.034	474.721	414.111	1110.76	2371.13	1266.24	1506.31	1286.49	885.313	2975.65	1086.3	725.807	881.301	805.196	1238.11	510.492	2851.08	1377.65	2695.87	2153.75	3057.18	2539.27	738.032	3589.17	885.677
Docosahexaenoicacid	Annotated	328.24	3.73854	C22H32O2	11	256314	301637	397388	341506	30219.8	299529	296758	212955	353569	325309	605642	193586	445661	114113	254540	153821	106142	66982.7	117565	66925.7	256408	169998	93699.9	147226	256597	358679	148640	179873	121940	343416	237980	163323	218451	24983.1	150396	237381	165560	420396	188810	248706	173993	102109	309027	151645
Dodecanoic acid	Annotated	200.178	3.95557	C12H24O2	10	612590	317098	163970	552701	45501	196249	137698	137537	487069	275137	164104	211965	455396	318370	418824	249914	206432	198709	159079	361113	261885	278309	165917	632773	206111	317833	288282	463389	157956	118979	136958	157383	300489	65572.7	152917	444323	181812	253867	354909	213307	170409	77437.7	204815	170219
Dopamine 3-O-sulfate	Annotated	233.036	13.2175	C8H11NO5S	3	1564.37	1279.82	3463.13	1158.17	3409.65	20291.6	1169.89	1708.29	2868.73	478.082	11651.1	24460.5	2674.79	2067.79	3507.38	983.429	2829.66	3082.35	21542.1	2691.03	1622.35	12330.6	5961.24	3391.34	4863.15	4616.28	2980.47	1165.74	1190.61	2701.55	987.732	1457.94	782.215	4628.12	4102.02	2475.86	1792.16	1451.99	2761.54	1217.96	9997.1	607.658	2059.72	8637.76
D-Ornithine	Annotated	132.09	14.0453	C5H12N2O2	6	7984.45	9450.59	8114.04	9396.57	22489.7	8563.2	9206.16	8246.11	9643.38	9306.63	10155.6	5280.94	9231.76	6278.06	5805.14	9054.84	6465.27	8182.47	7828.52	7418.34	8116.1	7016.65	7719.96	11751.5	14835.9	13888.2	9359.74	10767.1	12723	9308.32	7706.44	7393.88	8444.73	5335.64	7322.99	8650.53	7851.27	4422.17	3431.83	11857.3	5246.93	1721.84	6923.4	7971.52
D-Ribose	Identified	150.053	11.5581	C5H10O5	37	12971	11167.6	5932.89	30858.5	12503.6	9491.51	28862.7	8932.71	9808.28	9085.95	8990.69	18242.2	18419.5	9291.77	3847.4	6319.4	24478.8	23233.8	18312.3	21568	10852.1	7556.54	11918	8172	12723.7	7794.64	9839.6	22610	58297	7563.61	5886.38	12395.8	6259.28	7956.81	17945.1	28763.1	16143.5	32828.3	23567.4	15685.8	38274.3	9956.1	23688.9	23999.4
D-Sorbitol	Annotated	182.079	13.1369	C6H14O6	6	10599.7	9660.24	10079.2	18612.6	10111.3	5962.25	10434.7	6540.92	11156.2	6748.62	8009.36	9833.02	7447.66	14976.9	7647.38	8411.88	31072.7	24079.6	12207.4	13254.6	12954.5	11939	33665.9	12284.9	11550.1	19409.9	14420.2	6898.04	19141.2	9051.78	10742.1	9995.04	6126.81	8204.91	9207.01	9371.49	46823.5	13947.1	26561.9	12430.3	20339.2	4794.72	6137.88	7802.17
D-Xylulose	Annotated	150.053	10.3745	C5H10O5	37	26307.1	19163.2	19556.7	28535	28650.7	26507	58962.9	17136.9	16578.5	15212.6	15689.4	121655	44332.4	19494.7	15562.1	11279.5	24478.8	38997.1	16720	12342.3	38237.3	32459.3	27243.1	25582.1	23204.8	38714.5	25477	26149	58297	18898.4	16086.5	21553.1	13849.9	25557.6	26612.9	29961.1	13684.7	36294.8	34192.4	23575.6	30589.3	10093.9	34091.8	23999.4
Ecgonine	Annotated	185.105	10.7957	C9H15NO3	5	4387.33	16443.9	11640.5	8465.07	11383.2	13819	10767.9	7000.33	13017.8	9023.88	7201.01	16325.7	11526.7	7661.34	8838.1	17784.8	39791.5	25993.5	26241.6	11610.5	8931.53	12590.5	13399.9	6703.62	6064.67	13292.9	31115	5317.04	17916.2	10631.4	6589.8	12002.3	15683.1	8360.83	4437.35	6040.1	7572.11	9979.93	6052.16	10736	13583.1	2416.49	5709.26	10953.3
Ectoine	Annotated	142.074	12.5506	C6H10N2O2	1	10904.2	4450.35	3020.81	6488.25	30724.2	18396.8	8549.85	46245.5	21911.7	15559.5	6301.29	5200.37	6398.13	3789.13	13818.9	3630.12	30470.3	146219	2522.01	12337.3	19430.6	10679.2	380382	14150.8	14847.1	15411	22501.3	9499.93	93928.1	39026.6	9561.86	6327.32	12958.9	8639.48	5446.63	4813.46	3545.53	8751.71	11523.4	116210	14632.4	6993.63	17877.2	8876.32
Elaidiccarnitine	Annotated	425.351	4.75666	C25H47NO4	3	107763	140200	171566	119787	35467.5	77712.9	111179	100189	162447	100873	111823	135999	173674	73804.1	61737.5	66460.9	68901.9	40890.1	35692	30982.6	148147	130587	44335	88663.1	86779.9	130317	65907	131607	149023	204988	93667.4	144303	167943	31883.5	129609	132266	138806	128615	93036	128733	135858	39955.1	126038	46483
EPTC	Annotated	189.119	4.64335	C9H19NOS	2	0	7117.92	4950.79	2961.08	5779.73	3151.05	1389.02	8003.35	7439.24	7401.03	2517.57	6268.13	3605.57	6621.04	8666.31	6910.11	9137.31	1854.95	6711.41	1949.95	3906.51	2754.99	3498.58	12031.9	6872.88	2162.48	2902.18	2208.01	2161.78	2575.38	7914.34	7420.42	4860.57	2638.31	14511.2	3507.35	5267.45	1629.44	944.96	4756.38	2559.51	396.297	4422.54	2327.08
Ergothioneine	Annotated	229.088	13.689	C9H15N3O2S	2	28571.7	26584.8	30316.7	28550.1	16715.5	25143.5	34124.7	24546.2	42601.8	23181.4	54823.2	18595.3	17969.2	62657.8	29643.5	19530.8	25413.6	16818.5	14198	30000.4	26679.1	12730.3	105456	42705.7	108331	65832.5	13350	22424.7	81043.4	41234.4	31787	5624.57	39741.3	10746.8	24320	29921.5	19549.5	32293.8	43616.3	15834.7	33005.5	6383.29	16963.1	29340.1
Ethyl 3-oxobutanoate	Annotated	130.063	4.83344	C6H10O3	17	1.24006e+06	1.03487e+06	758807	1.33882e+06	759865	899406	597507	657825	1.10902e+06	1.30883e+06	848554	922583	1.17729e+06	810388	880366	872195	675256	701325	1.39535e+06	825217	847879	1073980	1.03998e+06	578346	1.34672e+06	661739	937351	1.4208e+06	357579	566483	613006	966579	761781	763650	971959	423600	732698	362960	386500	829820	275924	227597	526993	825277
Ethyl 3-oxohexanoate	Annotated	158.094	4.11054	C8H14O3	9	4967.02	15698	12471	6399.03	8237.09	9565.55	8767.77	5901.49	6826.19	11093.7	5557.93	6799.15	9190.7	6940	10567.1	9359.03	8834.13	10672.6	11861.7	16711.8	6449.15	3565.31	26289.8	9212.53	16147.1	16829.7	20196.3	11972.2	13116.7	4993.62	19403	3224.74	5114.67	7949.48	6284.2	8128.87	6731.85	10602.2	4190.99	12135.7	14929.6	2341.24	12181.7	3683.6
ethylpyruvate	Annotated	116.047	5.33876	C5H8O3	9	69351.2	92777.1	133718	91322.7	88781	99913.7	63251.9	60274.4	81894.5	185541	71575.9	75299.8	85906.7	75261.1	78128.2	68573.6	67750.2	66587.8	70206.6	57896.7	104655	95328.3	61944.8	105421	167733	65209	47020.9	34616.8	37055	65849.4	45055.4	64532.1	71899.1	88081	61952.5	51427.9	55220.9	63973.8	42993.7	97587	49304.8	43001	59793.3	127256
Fagomine	Annotated	147.09	12.2636	C6H13NO3	2	97957.8	72871.2	410054	91214.7	86474.9	74605.1	87310.8	89711	80762.7	91368.1	66961.6	87762.7	106830	99355.6	144132	60198.7	71700.5	107592	57057.3	2.73064e+06	97838.2	167789	79528.2	96497.8	6.43704e+06	80183.2	92001.2	84417.6	95192.4	61326.7	95994.5	74186.1	92306	81612.2	96152.9	84138.9	63756.6	79741	74733.1	105539	73002.1	16469.9	101839	103724
Formyl-N-acetyl-5-methoxykynurenamine	Annotated	264.111	5.48567	C13H16N2O4	4	114696	161875	127548	349706	225119	71602.9	252117	50293	184861	257956	20455.1	68823.9	114620	4589.81	30110.2	180227	136374	11387.4	28894.2	12650.1	192811	71623	145563	87129	337715	641866	114244	215967	325638	170592	194070	55637.4	51845	225381	396065	270377	299442	137899	282399	135091	87581.4	79522.8	312932	450748
Fructoselysine	Annotated	308.158	14.7308	C12H24N2O7	2	1413.74	3298.7	2338.01	1199.37	2293.86	1817.06	1365.08	2654.61	1736.27	1781.21	1724.96	2373.02	976.267	2182.33	2169.68	3060.75	2849.65	1121.23	2864.79	2252.42	4214.47	835.43	3079.32	2562.6	2825.67	2114.2	1444.34	847.327	1585.64	1837.89	2159.69	1900.49	1984.03	1784.39	2427.56	1434.42	2560.52	1340.39	657.719	2027.18	2991.54	462.086	2682.42	1499.93
gamma-Glutamyl-gamma-aminobutyraldehyde	Annotated	216.111	10.6621	C9H16N2O4	3	4163.24	9442.06	9092.63	4895.11	7688.73	6776.12	4282.12	5672.9	3908.65	3210.2	2179.19	3937.43	5242.21	4209.32	4228.93	4209.93	3779.26	2519.78	3604.64	1896.58	3619.74	2322.78	6623.75	6841.4	4108.68	4986.55	7032.49	5466.38	2535.51	2520.47	7670.93	6217.2	1675.92	2061.99	3572.7	9475.32	10428.6	3296.98	2958.74	7107.75	6884.17	1525.09	5132.65	4073.94
Gamma-Glutamylglutamine	Annotated	275.112	13.1499	C10H17N3O6	7	23728.6	66179.4	40612.2	45069.9	48373.9	12306.5	33067.5	56238.8	52323.6	92559.6	36959.5	75560.5	55596.3	9123.39	14774.8	37043.9	17925	31454.1	37093.1	16060	30933.9	46705.7	23164.8	33697.5	63573	59413.7	42841.5	59931.5	59965.1	21946.8	59506.3	49990.3	30891.4	17362.5	50842.1	36361.1	64407.2	13168.7	19360.9	27417.8	9920.3	8285.3	48550.4	40552.5
Gibberellin A15	Annotated	330.183	5.17101	C20H26O4	4	3865.18	2871.51	2806.43	2646.39	1719.96	3115.73	4619.02	2879.03	3464.56	1627.85	5298.24	4035.58	4202.98	1736.39	4270.35	1749.54	1699.99	760.38	1226.06	1305.34	3233.84	3126.17	2423.55	2750.44	2151.84	3776.14	2545.48	3020.48	4450.95	2281.09	4323.01	3632.73	2631.38	1531.03	2750.23	3628.29	3040.65	3464.41	4552.99	3334.85	4753.35	3199.77	2949.56	1761.89
Glu-Asp-Glu	Annotated	391.123	10.5533	C14H21N3O10	1	2571.99	4405.95	3265.97	3328.57	2847.28	2388.77	3070.29	3283.05	2401.73	3235.58	4313.28	3575.44	2696.19	2725.56	2954.14	3677.82	2050.25	2031.7	2235.35	1287.63	3233.38	3808.52	2403.08	3015.53	3218.74	3901.59	1601.02	2444.21	3770.06	3452.47	3021.02	3660.31	3569.11	740.344	4116.58	1857.98	3197.43	3241.89	3435.71	2923.4	3746.65	0	2247.71	2317.95
Glu-Asp-Phe	Annotated	409.149	10.5363	C18H23N3O8	1	11591.8	17004	10066.1	9397.41	10022.2	7500.98	9400.41	8000.82	11524.2	10111.5	12954.6	7504.1	11263.8	16974.4	9289.97	13866	6235.71	6693.84	6397.72	6121.3	10907.2	14402.4	6929.59	10515.5	8757.02	10020.7	5539.21	9338.35	16595	14630.3	13347.8	12312.6	15752.1	3697.15	13240.5	8747.83	15163.5	8637.19	9776.93	12137	27805.5	816.681	7594.5	4830.05
Glucoputranjivin	Annotated	180.021	13.6231	C10H18NO9S2	1	1652.64	1810.07	2476.07	3038.27	2841.25	2750.88	2063.82	1495.64	3014.73	3127.85	1344.28	1947.39	2673.75	2148.74	1574.89	2231.97	2944.37	2032.97	4477.23	2225.68	4023.77	1727.61	4219.47	1874.42	3010.75	1368.98	3550.37	3363.91	1929.32	2784.72	3633.88	1772.68	2699.91	1775.69	3143.18	3218.26	2048.36	1610.27	1380.93	2788.57	2750.9	1443.33	2933.15	3131.09
Glu-Gly	Annotated	204.075	13.2134	C7H12N2O5	4	3454.13	9275.17	4427.13	4562.02	8284.12	3848.62	2717.73	5527.61	4503.2	4619.35	4965.48	6331.21	3619.76	4025.71	3711.58	4229.97	1748.66	3887.89	3272.59	2955.61	3947.52	4660.77	3268.94	6396.01	10246.2	9060.81	3946.38	5097.97	4964.56	1869.2	4362.17	5310.12	4210.58	2344.84	4171.9	4095.63	8478.24	1900.69	2610.06	5039.23	2269.19	1063.09	4579.06	4810.06
Glu-Leu	Annotated	260.137	10.8849	C11H20N2O5	4	1576.59	3199.07	3978.88	2615.13	3611.55	1817.12	893.256	2984.69	2909.71	7632.51	1583.3	2326.37	2119.99	2343.1	2576	2714.64	849.889	1327.61	2891.66	1715.99	1841.35	3648.25	2598.92	1739.45	5897.31	2008.91	1576.96	2680.19	638.144	1239.85	1548.15	3107.01	2073.87	1570.58	3036.97	864.671	1991.07	1123.57	817.837	2100.47	632.248	544.592	912.417	3387.14
Glu-Phe-Trp	Annotated	240.1	7.71378	C25H28N4O6	1	463553	834798	1.09532e+06	1.03871e+06	763921	363207	204618	209545	368863	1.04849e+06	931255	783100	915311	977042	946807	403236	555107	2.9153e+06	295266	548745	1.32425e+06	851718	259435	1.11642e+06	646118	385315	203538	717895	38591.1	569374	805330	440211	1.03867e+06	61967.8	286230	541690	861799	711774	428770	721880	261910	76739	329033	690896
Glutarylcarnitine	Annotated	275.137	11.8759	C12H21NO6	1	14370.6	14266.9	15322.2	37406.9	10146.5	6744.24	20435	7690.83	10487.1	10829.7	8275.03	9196.65	13035.3	8321.82	11059.1	9727.99	17891.4	14555.7	23054.5	10464.1	14062.9	19883.9	21026.2	10470	12383.8	14032.2	11696.4	10569.2	19258.7	9584.87	10968.1	15255.4	11046	12867.2	11140.9	21275.6	15468.4	18076.5	32253.1	13996.9	9093.3	6481.34	15509.2	14284.9
Glu-Val	Annotated	246.121	11.7168	C10H18N2O5	6	2286.46	2918.34	3350.54	3600.91	4315.47	2265.05	1645.79	2716.07	2746.42	6562.22	2941.38	2859.96	2963.94	2461.79	2721.3	2071.83	1279.11	1689.29	2116.02	2261.01	2684.11	3858.24	3061.9	1962.61	3879.56	2717.01	2292.74	3762.5	1548.84	1601.46	1534.85	2819.72	2032.32	1508.45	3016.27	1318.46	1714.79	1710.38	1372.56	3393.44	1294.24	473.016	1347.43	3418.63
Glycine	Identified	75.032	14.0234	C2H5NO2	3	74939.9	154331	77985.7	89720.9	150008	63597.5	59428.9	88071.9	76770.7	87694.6	88864	96774.7	66428.1	78142.7	59819.7	77694.2	50330.2	71603.3	71218.2	75521.3	72467.7	76831.3	69178	102578	149290	118152	78337.9	88725.9	93338.1	49597.3	100079	86304.4	80842.5	52845.8	71627.7	71376.9	130236	36748.8	53384.2	94989.9	47773	21038	73304.5	88580.2
Glycochenodeoxycholate 7-sulfate	Annotated	264.635	4.65547	C26H43NO8S	3	16931.5	5268.84	5581.56	7585.33	22988.9	7968.07	42230.3	8884.97	13995.8	23141.7	7474.64	14027.1	17124.7	25164.9	6048.54	17999.5	34578.9	11082.9	12483.8	5151.57	25954.4	13487.3	43476.7	2424.44	23826.5	32209.5	8113.07	11791.8	49791.9	2326.18	5788.71	3859.22	2359.98	9868.92	2659.94	43363.5	13028.2	33008.1	59394.2	32002.1	46591.6	11493.9	14431.9	14480.3
Glycodeoxycholate	Annotated	449.314	4.79753	C26H43NO5	6	27402.2	20277.3	17173	24499.5	12171.9	38555.3	16785.4	36998.3	32694.4	4627.71	12274.3	13527.3	59861.1	10970.5	80833.6	56978	124755	43066.5	102128	120042	120464	43447.1	112322	10649.2	35196.7	25409	16764.9	65360.4	85569.5	5756.72	18623.7	13822.3	22391.8	144698	9674.02	95178.6	78113.5	105697	18340.9	2357.77	34992.1	8988.32	59041.8	20960
Glycylproline	Annotated	172.085	10.037	C7H12N2O3	2	488278	943820	836176	711505	953988	686962	352631	971240	957403	895282	490037	773148	658250	845781	898475	861776	574930	445115	1115460	439266	633930	554002	683214	1.12163e+06	1241784	558838	674901	815274	340028	468482	1.26531e+06	855352	596671	346708	853973	600592	790943	264932	208219	738232	515684	121713	615870	609471
Guanidinoacetate	Annotated	117.054	14.2757	C3H7N3O2	1	129542	200894	182784	156092	528652	175085	177841	183812	205030	263551	218476	241594	137959	146072	142965	274214	175745	232720	254286	197174	220029	202651	260500	248178	370643	273894	179693	122914	265211	100496	297534	184281	111935	113989	186328	122579	132849	50071.2	42200.6	208592	88172.3	39993	117427	111256
Hexadecanoic acid	Annotated	256.24	3.83192	C16H32O2	16	5.01724e+06	5.9577e+06	5389253	4372363	1.17192e+06	3.35217e+06	3.54429e+06	3.74294e+06	8159835	6.58254e+06	3.87743e+06	2.86677e+06	8694460	1.3982e+06	3.56107e+06	4.95873e+06	1792783	2.1823e+06	3.25966e+06	3.01445e+06	3.77214e+06	2.76996e+06	4152078	2.80509e+06	3.35448e+06	6.70605e+06	3.76e+06	3.87649e+06	2.08165e+06	4378408	2875197	3457124	5042954	1.43011e+06	3.57298e+06	4.06909e+06	4093151	6.31526e+06	4127254	2.67796e+06	2.43578e+06	2.71718e+06	7372182	3.97821e+06
Hexanoic acid	Annotated	116.084	4.9953	C6H12O2	16	119010	131655	91558.9	103115	112316	76597.4	83495.9	69696.5	115423	140845	133178	82922.7	98402.5	55463.3	128547	109497	165404	60040.8	82023.3	103665	85239.3	121069	118244	93022.6	92059.2	131793	39274.6	132030	85077.8	99295.1	130917	83542.7	104169	76656.3	89584.9	80522.9	80084.6	78533.7	86517.8	132005	71210.7	21286.1	104368	161755
Hippurate	Annotated	179.058	7.71632	C9H9NO3	6	357346	762751	49575	762552	525044	504559	172554	211492	287499	451239	269001	392291	44566.9	7701.22	224722	182941	604085	12109.1	113726	66642.1	130792	744870	292938	326558	196942	357222	248653	406621	193235	185321	736795	243088	38778.7	320676	460220	294550	990208	103126	216238	841783	162571	84262.9	242557	640339
Homoarginine	Annotated	188.127	22.0877	C7H16N4O2	5	26166.7	10353.8	23163.2	20357.7	29798.7	16736	14485	28693.2	24464.4	14923.4	23172	18484.6	20509.5	36729.1	20465.1	18389.9	13317.4	24022.7	19340.5	27123.3	36550.4	21401.4	22697.8	10945.7	22817.7	19481.4	18949.9	31516.9	32617.6	23733.4	24827.4	15714.4	21811.6	15311.4	20892.6	27815.3	10480.3	12686.2	12623	21013.3	14741.6	5494.75	28416.8	20273.7
Homostachydrine	Annotated	157.11	10.4677	C8H15NO2	2	24976.9	8391.3	3547.54	16893.4	6274.5	10408.2	7350.87	3222.87	3935.3	6392.24	6985.1	8899.32	6889.85	2010.77	7518.29	1353.26	3534.75	4288.63	2471.27	4394.48	10663.3	5233.83	2166.98	10858.8	5963.68	10997	3715.64	8749.37	4568.5	7088.85	6251.02	7066.78	6000.12	4190.23	3541.66	12688.4	2299.22	3453.45	6858.88	10732.4	8239.02	853.944	7004.12	3812.94
Hydroxymethylphosphonate	Annotated	111.993	12.7823	CH5O4P	2	1937.58	3767.32	1411.05	1275.34	2112.24	2190.86	330.064	1326.99	1926.71	3683.42	2174.52	3622.63	2063.3	1209.32	1155.67	4188.72	1243.61	395.123	1846.87	1219.67	1598.59	3816.63	3966.87	1005.22	1670.32	1003.61	1709.35	2667.57	0	395.953	2601.49	2155.37	918.315	1559.62	1786.62	1915.57	1835.89	0	737.275	2838.4	387.796	0	1028.21	9708.31
Hypaphorine	Annotated	246.137	9.52713	C14H18N2O2	2	127837	88488.7	189130	136107	83777.8	232231	472165	687579	153492	105559	34212.9	20269.5	225260	44695.8	88853.1	84316.4	71835.9	354472	58368.6	511620	248156	28848.3	118327	393918	240561	240686	48276	57681.2	411766	240503	256236	247005	94615.4	230875	629365	48245.6	82492.2	143346	49141.9	42581.9	247009	82594.1	493668	154030
Hypotaurine	Annotated	109.02	13.6904	C2H7NO2S	1	3431.81	4786.01	3171.92	4196.7	5643.57	4974.57	1859.34	9494.73	8075.55	5675.44	5533.23	18098.3	5192.52	2805.62	3042.46	13704.7	3455.83	3171.45	10670.3	3506.49	5390.98	9700.6	3668.83	4543.64	5578.64	3936.57	3130.67	6029.64	6037.43	5129.71	6199.44	8072.82	3799.81	2638.36	7287.97	3033.98	4782.05	4983.4	7804.29	10946.4	5291.42	1145.79	6881.14	6614.12
Hypoxanthine	Identified	136.039	10.689	C5H4N4O	3	1025203	2.06622e+06	831566	768287	801449	770811	2.34729e+06	1194932	788111	703792	644995	656764	355076	528828	621425	484300	142970	213142	255862	214893	714140	926125	240774	735866	768394	1.0399e+06	1700750	1.46755e+06	1646514	1.22676e+06	1372116	1.39536e+06	666434	84827	1.06993e+06	1.47047e+06	1.10786e+06	952990	1.40201e+06	756252	863566	315476	758942	1208123
Icosadienoic acid	Annotated	308.272	3.75394	C20H36O2	12	25946	46516.4	25162	30311.7	4773.04	43415.6	30625	32464.5	39275.3	36055.1	28725.6	8437.35	52700.7	8473.07	22745	22056.9	7901.79	11264.7	16059.2	9514.94	23279	14984.8	12524.6	13206.2	25896.1	57445.5	26311.6	26260	17320.9	33130.2	17294.3	9465.4	30551.8	8284.39	17893.6	21196.5	24796.5	44025.7	26562	21428	19277.3	17487	48729.7	19603.6
Ile-Phe-Thr-Pro	Annotated	238.132	7.75526	C24H36N4O6	3	26197.3	26691	31652.7	28894.6	15506.8	30901.9	28934.5	29763.1	25217.5	14199.4	25885.6	25176.2	22310	33363.5	16349	19807.6	22372.6	29085.9	15638.6	25924.7	31941.9	21937.9	30738.2	28875.4	20592.2	27286.5	31161.9	21900.9	24672	24938.3	25721.7	25523.9	23894	19230.1	18606.3	31376.6	31417.1	44228.6	36758.5	19722.6	20244.9	15991.2	23167.7	19146.7
Ile-Pro	Annotated	228.147	12.4383	C11H20N2O3	3	85063.8	125575	65371.1	75058.1	81067.8	49168.6	73853.6	54330.1	72751.6	104941	78836.7	49290.3	77810.5	53889.8	43833.3	58741.2	57333.3	55068	39917.2	57252.6	63256.4	48012.8	46894.1	43552.1	77093.8	109467	53206.2	80437.1	69029.4	33887.4	52497.2	40690.4	34324.1	38003.7	46325.7	61613.6	90190.5	80909.8	85223.4	77325	57002.7	22003.4	72400.3	100002
Ile-Ser-Ser-Tyr	Annotated	234.112	8.062	C21H32N4O8	4	2004.52	1392.4	1037.65	1149.12	895.517	744.437	1095.13	700.206	1037.85	1291.73	1390.75	1585.96	1527.15	1588.26	730.414	3125.94	856.092	1108.08	762.31	1041.79	1232.23	920.203	1135.87	1014.9	974.931	931.516	1868.92	828.137	1734.39	900.298	1027.46	1865.97	1206.53	825.962	974.45	2022.17	1423.96	2244.46	2274.12	1764.71	2609.62	574.042	875.751	1009.81
Imidazol-5-yl-pyruvate	Annotated	77.0191	7.30122	C6H6N2O3	2	21438.6	22632.3	21714.2	21952.9	21330	21968.8	18700.2	21652.8	23204.2	21720.5	21177.2	21737	23166.5	22918.6	20421.5	21982.3	22674.4	21433.8	21790	22073.8	22801.5	22493.3	22572.2	22802	18504.8	29588.6	23250.8	26972.4	26346.9	23291.7	22284	22188.2	21975.3	17969.7	22196.2	23983.3	22411.2	23327.5	24339.2	23060.9	22643.7	15236.9	22991.3	23420.7
Imidazole-4-acetate	Identified	126.043	11.398	C5H6N2O2	2	6119.08	3893.11	698.416	1891.71	2742.54	3290.61	7389.25	3303.9	6911.57	3445.04	3985.03	5697.12	2584.69	2733.38	3000.96	4155.63	3419.61	7447.46	2930.78	6402.06	3197.26	2392.64	6308.72	4706.57	2169.33	19675.3	3563.77	1870.65	6067.81	5898.45	3961.48	2538.41	2173.48	5240.52	3759.96	7238.05	3833.4	2269.15	3413.51	3072.79	5452.08	3652.4	5974.61	6386.56
Iminodiacetate	Annotated	133.038	11.7534	C4H7NO4	4	16577.7	11269.5	11547.2	21570.2	18040.1	12439.8	13651	11399.9	10659.1	14510	13823	15096.3	14771.8	12111.8	11571	9518.49	10935.2	12083.2	7243.61	7821.13	13001.2	9994.95	11720.1	13806.2	13706.3	16086.5	12832.8	18192	16726	13994.8	10469.8	13630.8	11779	6730.49	11731.8	13932.5	12609.3	13006.9	12581.1	20033.2	14932.3	4510.7	11816.4	22253.5
Iminoglycine	Annotated	73.0164	12.0094	C2H3NO2	1	2029.99	2110.13	2428.97	2739.41	2470.51	2535.83	2738.94	2488.98	2543.44	2304.35	1669.67	1957.64	4153.77	3202.02	3541.97	1805.25	2118.7	3415.08	1925.26	2535.25	3005.76	2576.81	2474.96	2897.5	2845.04	1956.44	2792.34	2879.7	2804.43	1834.92	3119.43	2450.4	3079.55	2019.41	3171.27	2533.93	1582.53	1861.74	2223.52	3054.41	1943.22	449.385	3246.7	3279.44
Indole-3-acetate	Annotated	175.063	8.91298	C10H9NO2	12	13752.5	6510.05	8416.92	12368.7	19014.8	7914.06	10372.6	7843.53	18787	15562.6	8169.46	31016.5	16228.7	5647.11	22065.5	12096.5	8809.89	6664.37	7834.28	5903.46	6614.15	3854.22	4763.67	6467.82	15355.9	87187.5	9057.41	30445.6	9231.39	6540.72	13924.4	29608.9	6675.01	6069.23	17765.6	17947.1	5994.52	4948.01	6887.09	8639.73	5214.17	4247.48	8842.44	6671.82
Indoleacrylicacid	Annotated	187.063	9.52121	C11H9NO2	1	2778.78	1962.18	4879.73	2734.67	2212.76	5593.09	10327.5	17152.3	3702.58	4150.03	544.093	482.871	5169.77	962.223	1801.9	1787.28	1760.22	8624.02	1251.78	11761.7	5897.92	625.464	2575.88	9434.25	9964.35	5002.43	937.393	1130.59	9454.71	5385.59	5540.58	5918.19	2154.88	4860.84	16779	931.74	1862.62	3653.8	1282.17	833.572	6499.91	2056.18	10674.9	4223.66
Indolelactate	Annotated	205.074	7.73008	C11H11NO3	5	131119	116472	125557	94763.7	113995	79502.6	77698	57860.2	116263	94673.6	101941	65840.2	80200.5	112669	35168.4	91199.6	81271.1	111344	105920	96599.7	82321.2	94169.5	79247.3	62092.8	85885	139587	61881.3	113563	98320.4	94708.3	70691.7	99755.2	71554.4	20733.8	75607.2	71711.1	89545.4	85195.1	47463.3	83598.1	81597.1	5051.46	55468.6	92155.8
Indolepyruvate	Annotated	203.058	7.70826	C11H9NO3	2	106254	66419.1	51573.7	61517.6	122587	75399.3	37851.7	22073	52838.7	81850.4	60270.1	42630.7	43632.5	81308.6	67057.6	97500.2	102818	66006.1	81905.2	55232.3	61352.6	61046.7	58446.7	35598.4	25422.2	116443	77457.6	137425	58327.9	64142.6	31800.5	58872.7	55098.9	23520.9	50984.5	38398.9	33298.5	30263.5	20331	88185.2	42381.7	3693.38	22865.7	61024.3
Indoxylsulfate	Annotated	213.01	7.61045	C8H7NO4S	1	362290	229512	263850	151001	80386.4	373604	303139	204893	177068	679734	258460	210334	108672	22425.4	75582.6	244650	257959	109462	214190	26437.7	707677	502312	170866	184026	204533	254306	191820	194460	199731	520345	286293	142639	408607	275992	331260	128783	169844	235357	73043.4	235845	167222	93804.6	316976	201497
Inosine	Identified	268.081	11.1407	C10H12N4O5	3	16974.8	19583.8	11678	5498.83	4161.28	11786.3	89050.3	21591.4	14670.8	19238.6	22400.5	37119.5	20620	14873.9	9754.67	24408.7	4766.63	5924.86	16445.9	15199.6	19190.8	21727.4	21418.3	3454.27	4860.07	6554.95	20115.9	16399.9	12419.7	29185.7	15627.8	25615.2	27346.4	5751.05	18910.7	7974.55	4659.47	11843.7	21193.3	25514	23532.5	3626.63	5782.57	17505.3
Isocitrate	Annotated	192.027	11.0702	C6H8O7	12	29736.5	14778.1	47501.7	61392.5	37262.7	86810	61937.4	34281.4	37017.8	9799.81	77565.6	60147.5	81087.6	40521.8	25525.5	42698.3	26874.8	53091.1	53273.3	32499.7	40072.5	31713.3	51136.2	52911.4	34219.1	47970.7	44810.2	67219.7	76932.1	53307.1	34200.2	39107.8	70943.6	31934.7	28512.6	153546	21775.1	47268.2	63515.7	30555.8	109134	10506.5	108146	51182.7
isopropyl 6-O-acetyl-&beta;-D-thiogalactopyranoside	Annotated	280.098	9.01978	C11H20O6S	1	8838.16	7032.55	14093.8	13095.7	4810.77	11879.3	38885.1	32707.6	12551.7	5396.28	2742.78	2131.33	15264.9	7986.68	7338.32	8365.26	2787.85	13276.5	5676.12	22199.7	18802.3	3957.85	5428.94	21562.8	21812.3	16200.4	3571.18	5602.14	18159.2	23984.2	7148.55	15280.6	4817.81	9550.14	25184.7	3559.58	4963.78	7595.82	2516.17	1315.99	9781.23	6007.77	22823.3	9079.38
Itaconate	Annotated	130.027	11.0768	C5H6O4	7	13210.4	7683.72	19859.5	24576.4	16222.3	34770.9	23573.3	14888.1	13626.1	6318.78	29301.5	23286.2	31945.3	17055.7	10188.5	17072.9	14093	22301	22182.5	14335.8	16115.6	13910.4	19826.2	23195.6	16165.7	19365.2	17668.7	26362	27732.9	20696.2	14216.6	17318.9	28139.9	11520.3	12358.7	56233.8	9859.33	18738.2	21961.5	14090.6	37306	3472.86	36916.8	21983.9
L-1-Pyrroline-3-hydroxy-5-carboxylate	Annotated	129.043	10.3429	C5H7NO3	6	651112	1.01892e+06	968529	917853	787912	565705	675420	947781	948666	1.25291e+06	735590	908648	1.09558e+06	850967	669292	486647	420127	421301	423531	270995	970097	994239	305907	788202	1.39513e+06	820126	661110	975275	1.07621e+06	912473	841191	997711	975484	343877	806913	781493	983231	471073	640545	996844	719073	276626	780832	763774
L-2-Amino-3-oxobutanoic acid	Annotated	117.043	10.2035	C4H7NO3	5	17631.6	47542	18563.9	38314.3	29739.2	13009.9	15066.1	19566.1	20333.2	32015.8	21283.1	15302.5	38611.4	19227	26111.4	19630.3	16328.8	21524.4	13640.8	12160.4	23812.2	17332.3	16900.4	13617.9	52563.8	36680.2	10690.4	19344	12492.6	8848.16	10684.8	20903.9	19682.8	15390.6	14091.1	15319.9	39851.6	23614.1	49308.7	30037.2	6729.44	7863.81	23438.3	51505.9
L-2-Aminoadipate	Identified	161.069	13.1003	C6H11NO4	10	3071.77	3898.44	5491.41	2600.55	6866.53	4699.09	3049.58	4068.5	6736.95	6260.29	4768.67	4772.8	4287.76	5359.78	4211.94	3958.46	3128.43	6788.04	4128.65	1892.59	5981.13	4201.42	7543.82	3928.58	6264.38	5926.88	3514.95	2126.95	6130.06	7171.41	3152.54	3413.47	5544.19	4056.54	2503.56	3633.4	3148.18	4217.51	4241.92	5254.85	4401.38	864.636	4248.02	5151.08
L-Ala-L-Glu	Annotated	218.09	12.7121	C8H14N2O5	3	13982.5	23238.8	13742.4	17681.7	20454.1	4897.65	8000.2	20899.9	11155.3	30757	17824.2	17343	7200.83	5766.24	5979.33	10650.7	9982.64	13891.5	15644	7446.29	21130.7	20362.1	9088.33	13434.4	18697.9	26272.3	15700.4	28225.8	16654.7	9883.87	13081.1	17767.8	14091.1	6290.95	17685.4	9016.26	16511.5	3928.79	5375.58	9953.1	4942.82	1638.82	11592.2	7950.4
L-Arabinonate	Annotated	166.048	12.4923	C5H10O6	8	114452	81016.3	47161	129078	71228	38269.9	23478	44971.7	47529.4	52836.6	81179.8	94530	52911.5	84344.2	66201.4	45794.7	62475.8	67323.9	48032	41635.3	86229.5	48928.1	61199.4	54749.2	69017.4	63042.3	73505.1	64708.8	11484.4	60134.6	37475.5	75120.9	47849.7	43008.1	45667.9	73651	179037	47272.2	64574.7	59964.3	41433.6	2177.75	73500.7	70741.9
L-Arabinose	Annotated	150.053	13.6348	C5H10O5	37	15498.3	21693.6	14379.7	15619.6	25200.7	23532.5	22573.9	15067.3	10139.1	12319	14888.5	13843.6	11728.4	18255.2	13118.5	21389.6	20547.6	24303.7	22433	29461.9	29578.9	14085.4	24650.3	14676.8	21360.8	17446.5	20314.1	16989.5	19716.8	16469.8	18216.9	15115.1	13190.5	20916.5	18491	13566.4	20854.4	27141.7	26193.7	16305.6	21846.1	9805.91	19596.1	12300.9
L-Arginine	Annotated	174.112	21.4798	C6H14N4O2	2	244226	111800	195010	132086	355026	244400	317095	348213	241964	244002	407420	292567	140004	186439	262504	321406	318517	433164	413933	506596	244028	194972	596534	250786	221075	341985	346050	121369	380661	170910	262681	192598	138484	276454	331970	220277	70540.1	184150	177377	143474	157376	106814	285452	251005
Laserpitin	Annotated	450.262	4.35149	C25H38O7	1	15860.3	6818.61	2833.62	3189.52	3936.39	8694.34	2694.22	7496.79	5339.12	67836.9	19738.9	9904.58	5180.98	8088.03	3539.37	5184.84	12232.2	6041.6	9210.05	4737.64	4073.24	5415.06	5376.37	10316.7	2593.34	5095.84	2677.27	3769.08	5058.75	1322.1	3947.27	22209.7	596.593	2811.13	10061.9	8991.54	7698.07	5643.68	2171.5	4923.95	6575.06	3065.84	6337.42	7353.77
L-Asparagine	Identified	132.053	13.696	C4H8N2O3	6	99357.5	73798.4	49620.2	134009	104263	90722.5	171124	71337	50540.7	50814.6	119849	60955.3	76939.5	75102.8	63227.8	75559.6	75037.3	183803	76222.2	181930	119107	84075.8	106692	60333.2	78226.8	116291	135670	140732	177587	84658.6	71156	70150.6	82883.1	81165.8	40495.7	86307.6	79046.4	79377.9	114608	88474.5	84163.6	45691.2	97305.9	86625
L-Aspartate	Identified	133.037	13.1701	C4H7NO4	4	9566.61	10052.2	11693.1	8946.85	10577.2	4611.76	7481.62	5131.13	11472.4	15668.3	9266.17	13314	10105	6965.73	6156.1	4214.03	2216.23	4853.16	6944.51	5949.08	14991.5	12220.9	9864.79	11642.7	13207.5	7954.89	8545.05	12163	8750.21	7448.69	7189.35	10868.3	10160	2963.02	10020.6	8987.5	16042.9	6717.09	10601.8	15395.1	11790.1	2120.77	5476.36	12764
L-Carnitine	Identified	161.105	12.591	C7H15NO3	2	23366640	16241955	22493578	21599182	24889896	13009710	35735068	24599194	24598832	22792250	22095244	12804972	18370346	23104152	17111792	21432114	24401300	22415258	22017402	17588532	23623328	18022348	27087894	24364018	25168364	20637266	18808784	21172510	39511396	22652458	14673735	22689508	20150514	19189606	22738210	19245264	13265755	12813385	10128744	19556054	12644397	5.20499e+06	21409886	14635213
L-Citrulline	Identified	175.096	14.0376	C6H13N3O3	3	462124	598996	552392	553413	1.18587e+06	497933	530931	535633	646660	520635	547986	339045	469003	374909	376624	489337	381177	459974	501419	425578	456411	427763	441458	749635	932345	697177	583399	577573	710162	505529	525166	451488	474919	333237	543529	471940	475736	269495	220487	568998	338950	99956.4	420477	410694
L-Cysteinylglycinedisulfide	Annotated	297.046	13.0782	C8H15N3O5S2	1	8035.76	11806.5	14092.5	9208.25	11896.3	5071.98	9600.17	7314.44	8576.82	11965.1	13177.9	11592.9	9619.31	5123.07	6695.78	5605.21	4914.58	4990.89	4045.45	3689.93	13210.8	9782.31	6922.34	6817	12425.6	9156.63	7715.79	8486.42	9055.73	4570.82	6253.73	6663.75	7916.61	4319.82	7060.18	5388.07	7682.48	6667.94	7477.23	14153.3	7824.77	2677.73	5135.33	6983.06
L-Cystine	Annotated	240.024	13.8393	C6H12N2O4S2	2	6227.66	5147.95	4213	2873.12	7588.2	3994.61	6996.46	3634.11	3848.75	2535.87	4110.02	2738.13	3792.6	5269.78	2376.36	2500.71	3593.75	3101.54	1708.54	3797.38	3733.57	1954.94	5019.85	2158.61	3771.72	3219.1	5290.98	3224.26	4166.19	2412.24	1590.03	3042.88	3043.75	3325.24	1685.58	3480.21	2408.81	2507.24	2654.97	7475.79	3712.15	838.413	2634.29	4207.98
L-Dehydroascorbate	Annotated	174.017	14.3457	C6H6O6	3	5519.81	31853.7	16813.5	10482.7	23194.6	18895.8	4873.62	11756	14351.1	36475	7486.74	14072	21257.2	6344.9	5542.7	22744	12237.7	7527.54	22603.3	15895.3	14795	15050.7	9517.5	14205.4	28207.5	9531.94	5458.03	18574.8	2316.99	5856.67	13004.6	16817.9	7107.76	10150.6	14552.2	3589.17	12059.9	1726.64	2982.88	18101.4	2082.56	2630.65	3158.61	30505.8
Leu-Ala	Annotated	202.132	12.2263	C9H18N2O3	3	19892	21759.4	23081.3	23461.5	12482.2	19975.1	24620.9	33815.2	23668.7	24598.2	13189.9	34417.3	32521.9	16492.5	11434.4	16058.9	29665.7	12502.3	9210.4	16265.4	22293.5	12385.2	11973.7	20982.9	32237.4	24484.5	15238.7	19214.7	20132.8	22640.9	22741.9	33342.1	16268.8	11328.8	20812.8	29321.8	31936.6	18138.6	30384.9	27379.1	47769.8	8008.06	47604.4	26867.4
Leu-Asp-Arg	Annotated	201.111	11.17	C16H30N6O6	6	12598	7724.65	7450.86	13128.5	5677.64	5662.6	18346.9	2679.31	2919.75	4967.16	6545.08	9349.92	2143.16	5643.67	3830.77	9405.4	9780.31	4419.36	3972.19	6956.62	11890.1	6132.2	6361.14	4765.78	5602.44	6205.87	7922.5	6294.05	8828.84	10655.8	2266.05	8013.99	5880.37	17531.2	6589.64	6288.65	9778.07	13611.5	10231.9	9097.17	11841.6	6259.79	2609.26	3740.12
Leu-Lys-Pro	Annotated	356.242	17.9245	C17H32N4O4	2	1554.15	2251.45	1935.8	1803.78	1974.7	5175.31	1498.72	1714.28	1649.2	1467.08	1705.27	1678.47	1086.2	1739.96	1553.12	2977.02	2204.46	1492.46	5071.9	835.39	1862	1315.73	1185.85	1424.94	3560.25	3265.88	2747.55	2370.21	2118.34	956.235	1355.35	1939.41	1177.8	1257.55	1132.11	1752.25	1831.61	1641.44	1155.66	2359.2	5988.77	517.292	1746.43	2569.26
Leu-Pro	Annotated	228.147	10.5716	C11H20N2O3	3	176144	248311	139006	198402	163763	106014	210975	159063	146769	176328	196030	115563	182330	130419	105653	139583	165363	143534	87912.2	139991	150204	119448	121077	104915	167387	279244	136652	173278	186437	99824.2	132463	109645	78027.5	79933.3	135293	161759	169946	223741	217402	192048	146693	50214.7	175964	201870
Leu-Val	Annotated	230.163	14.3711	C11H22N2O3	2	11139	33033.7	23719.5	20537.2	29447.4	17268.2	8577.45	20639.6	35444.2	34136.2	15358.3	32915	24965.5	24747.2	15851.2	14891.9	11397.1	11036.4	19153.2	7653.43	21623	23611.6	11157.6	35666.3	53488.2	19087.2	10726	22861.8	20749.2	18286	29047.9	25474.2	26204.5	9078.35	27385.3	24043.3	30746.8	5551.16	6539.81	27492.6	25105.8	2847.55	21067.3	15105.3
L-gamma-Glutamyl-L-hypoglycin	Annotated	270.121	11.871	C12H18N2O5	1	1538.95	1581.68	1538.06	1401.19	1181.32	937.901	1178.79	1679.36	1833.3	1858.35	1653.38	2547.36	1560.99	1326.11	1039.52	1276.24	864.434	657.17	1429.59	740.493	1098.26	1742.21	1293.7	1330.29	1183.88	1067.46	896.265	1509.16	969.809	1232.27	1558.01	1342.61	1415.95	834.228	1243.75	1613.65	1664.98	1250.89	1103.16	1808.78	1791.69	358.615	1248.44	1822.11
L-Glutamate	Annotated	147.053	12.9774	C5H9NO4	14	308408	406873	642836	258204	268374	312649	301234	287686	476583	676368	457537	483359	414445	430394	293958	181353	86764.4	133653	173665	254746	423604	459657	260888	394056	646285	369221	178945	347901	293179	285491	386760	351232	302380	124191	361669	368999	582320	278830	268974	374917	473650	103908	242593	427318
L-Glutamate 5-semialdehyde	Annotated	131.058	13.2878	C5H9NO3	14	709096	451422	416689	534283	897249	737058	256656	334783	905124	270869	868318	2.00191e+06	849070	294689	435752	311104	339471	377298	346756	211083	924349	604984	1.03829e+06	1.82591e+06	883218	1.22044e+06	446782	344448	904894	1.2788e+06	320706	359000	737746	465937	578489	662699	321431	117933	308410	757616	317992	112695	373542	393968
L-Glutamine	Identified	146.069	13.5379	C5H10N2O3	6	6.27191e+06	7.90746e+06	5590794	6.77036e+06	7.70536e+06	6.11223e+06	7514136	6693560	5601020	7.04882e+06	6719384	6.48048e+06	6062424	4984417	5584589	6.59651e+06	5680415	7.15967e+06	6142193	6.62008e+06	4819750	6.64682e+06	6.23816e+06	6.48282e+06	6.33518e+06	7313562	7958363	6.98159e+06	7866070	4976989	6955237	6508313	4.76908e+06	5.02057e+06	5818831	7.54707e+06	7.38098e+06	4.83372e+06	5.46001e+06	6450633	5479772	3.4009e+06	7.87128e+06	7.26772e+06
L-Histidine	Annotated	155.069	14.0712	C6H9N3O2	5	292993	709564	623597	434751	699799	401781	231409	521196	703585	785330	334095	540295	512567	538028	427323	521543	365238	288503	630508	253329	427693	487773	390546	566033	893045	376765	314715	437525	377620	383365	599180	512858	506200	153755	516370	434816	607088	149267	144470	440812	318519	25276.6	458348	416660
L-Homocitrulline	Annotated	189.111	13.6756	C7H15N3O3	1	13416.8	6786.21	17640.7	16994.2	16097.8	10786.9	10209.2	12249.6	6511.28	6498.89	4407.15	10122.7	14900.2	7771	9902.31	7404.81	7788.55	25601.4	6826.32	14271.1	11610.9	4953.99	10967.4	16949.5	12098.4	28178.9	9204.61	10804.3	11104.6	16657.7	10238.6	12521.1	5699.66	18081	16109.8	13350.4	10581.5	24704.2	11455.9	41573.7	20135.5	3243.68	15230.4	11454.1
L-Homocysteine	Annotated	135.035	11.7606	C4H9NO2S	3	60775	37862.1	58162.7	42960.6	177948	60856.1	32416.8	44538.7	31260.8	58445	63891.5	34134.5	23216.5	16591.7	16528.5	75252.5	33482.7	166962	110134	42153.4	20614.2	68033.1	45239.2	24367.6	30712.2	51045.6	25634.5	32878.1	57950	14159.6	38010.6	24214.1	50088.4	73664.5	29097.4	29054.6	39039.6	15434.6	18616.4	54687.9	18052.8	9854.1	52263.2	23757.5
L-Hypoglycin	Annotated	141.079	9.14761	C7H11NO2	3	9493.91	1801.04	2007.6	6302.43	3468.68	5193.37	6347.71	2622.47	4111.49	9030.47	10000.4	10348.2	5984.12	2084.57	3690.22	1212.7	5307.44	6466.21	2793.24	3500.14	8818.21	8284.37	12521.3	3039.67	2907.97	14329.7	12987	9940.43	7343.12	9505.41	2214.31	3104.17	3280.85	7902.26	1880.23	4220.6	4931.62	6479.02	9629.43	9019.89	17080.6	3417.01	5969.64	4798.16
Linalyl acetate	Annotated	196.147	3.93733	C12H20O2	29	35324.1	53084.8	21919	18459.4	14752.6	24823.4	41941.8	34497.3	30805.4	36156.9	22866.9	9304.6	70533.6	16381.7	18735.3	21712.8	10111.4	12844.2	19115.5	29998.7	15797.3	19419.5	19294.7	11875.6	15167.4	33284.5	18789.4	18523.2	25321.6	16560.3	27431.3	8764.18	26356.2	19362.9	17269.1	32850.9	20290.8	28945.2	13751.7	19995.7	19237.2	5842.23	45556	17482.9
Linamarin	Annotated	247.105	12.0356	C10H17NO6	2	3373.73	2198.16	2011.21	2718.96	2386.71	2255.02	2775.93	3476.69	1945.73	2626.05	2405.08	2209.52	3370.29	2117.65	1830.89	1769.6	2663.94	5014.68	1848.94	2038.41	2826.18	1920.26	1950.48	3925.45	3034.95	2758.86	1583.22	2593.36	4111.29	2188.81	1989.65	3008.96	2127.31	2127.16	2308.87	3117.43	1822.83	2421.34	2382.01	2696.14	1785.59	644.264	3174.39	2428.49
Linoelaidylcarnitine	Annotated	423.335	4.79586	C25H45NO4	2	118810	173508	156917	123872	43748.2	92724.9	117659	120463	219886	122249	192815	118933	221241	98994.8	88416.8	54074.5	59664.4	46184.1	29606.4	24832.6	193126	177261	22936	115090	169588	147401	52529.6	178034	143823	252365	201469	147887	211054	25888	165776	163141	158958	83997.1	52118.5	200551	148319	42744.7	152871	42635.3
Linoleate	Annotated	280.24	3.78826	C18H32O2	84	1.98436e+06	3.7748e+06	2.96257e+06	2.51344e+06	360703	1.94912e+06	3.23713e+06	2947608	4959060	4159742	2.46354e+06	622909	6.10875e+06	629171	1900747	2.40605e+06	630076	2.16025e+06	1.57164e+06	1.28763e+06	2.15893e+06	1304021	1.38432e+06	1.24598e+06	2.27523e+06	4.42814e+06	2.22228e+06	2.3825e+06	1586415	3.25105e+06	2.25062e+06	683730	2.7643e+06	638127	1388159	2.43903e+06	2.72923e+06	4214790	2.33395e+06	2.27156e+06	1706686	1.57254e+06	5.85371e+06	1.83516e+06
L-Kynurenine	Identified	208.084	11.1923	C10H12N2O3	2	36078.9	54875.3	41807.5	29297.5	32568	41218.3	17404.3	24263.5	50863.2	41953.2	16272.9	27128.1	29490.3	40423.4	13036.6	45858.9	17035.3	15935.7	47422.6	30556.4	30005.9	29640	30382.7	26180.3	48526.2	25478.7	23662.8	39568.7	10369.5	21059.4	31430.8	34866.4	17621.7	17639.6	37111.2	17928	43175.4	17757.9	14376.9	23131.8	17563	5413.53	11322.4	21106.3
LL-2_6-Diaminoheptanedioate	Annotated	190.095	12.9922	C7H14N2O4	5	3830.52	4048.27	3638.25	3586.61	5021.32	2676.3	2781.3	3637.63	3396.46	4607.51	3834.58	5205.68	3969.89	4105.68	2075.5	2689.23	2434.17	7192.69	3499.06	3429.76	3608.14	4022.53	4899.62	7220.74	7045.97	5416.57	5846.81	5566.47	4686.63	2811.83	3054.42	5229.73	3646.23	4177.69	4822.47	3788.99	3492.94	3952.58	3533.52	4845.98	4230.95	809.549	3553.7	3753.35
L-Leucine	Identified	131.095	11.2715	C6H13NO2	12	2.95847e+06	3.34781e+06	3.51322e+06	3.22374e+06	3778217	2.38735e+06	2.78715e+06	3.21065e+06	3.8396e+06	5570357	3842587	2.6326e+06	3082254	2694399	1818934	2.83336e+06	2.35506e+06	3.63969e+06	3.29621e+06	2.87567e+06	3.31824e+06	3.65444e+06	3.33318e+06	2.4659e+06	5.10428e+06	3.61597e+06	3160987	3.17739e+06	3532986	2.50532e+06	2.72387e+06	3.84883e+06	2.38983e+06	1.95663e+06	3.47169e+06	2.21964e+06	2.61903e+06	1.34298e+06	2.42721e+06	3.24154e+06	2.27506e+06	949849	2607775	3.66441e+06
L-Lysine	Annotated	146.106	19.9256	C6H14N2O2	8	230988	235884	225100	208286	247005	194805	217851	297093	256116	337809	305595	256120	216742	261414	182486	190339	186234	187556	197703	249799	264523	184261	291577	220078	303384	241680	169003	279604	334455	186118	197145	219240	261063	133834	171451	252118	187956	137884	134990	244873	180609	45735.4	304058	264800
L-Lysine 1_6-lactam	Annotated	128.095	7.61911	C6H12N2O	3	2273.99	3579.72	1704.66	8198.01	1471.17	1320.21	4772.43	3023.73	1903.1	1669.3	1364.88	1738.35	1514.17	2199.13	1811.19	3940.61	3917.27	2017.04	1302.36	1305.39	1545.26	1564.99	4609.02	2338.52	4785.11	7229.28	1653.24	2759.22	6415.84	1366.86	2998.95	1504.48	1317.36	2699.49	7272.86	3879.78	4363.67	1986.72	6557.14	1294.05	1925.22	2390.9	4529.02	11799.8
L-Methionine	Identified	149.051	11.5419	C5H11NO2S	5	1.01769e+06	1308346	776726	1.10966e+06	1.10317e+06	765229	1.16141e+06	979137	896168	1.09398e+06	1.004e+06	975090	1.18281e+06	843447	986385	1.06691e+06	864932	1.04727e+06	1.34865e+06	1.10029e+06	920090	933104	986995	1.16973e+06	1.29824e+06	1.03666e+06	1.03807e+06	1.18157e+06	1.12274e+06	714149	701016	920214	785686	418647	852029	818942	921607	586511	619188	902719	566385	177264	976671	938553
L-Methionine S-oxide	Annotated	165.046	12.4567	C5H11NO3S	4	24321.9	20397.4	47721.9	47361.5	15015.6	12993.4	12140.1	10024.3	64738.2	43164	16847	15243.5	15882.8	27025.3	26643.3	10336.2	22322.5	22906	7752.66	41204.2	23411.5	14466.5	21177.2	13464.2	19605.8	20654.5	18550.7	22864	10825.1	16284.9	11461.3	12694.5	13327.4	7960.62	13102.2	33491.6	60498.3	31716.2	41357.7	14043.8	26973.3	8260.44	15550.6	61035.8
L-Ornithine	Identified	132.09	18.6409	C5H12N2O2	6	167207	255015	173386	236291	245508	161441	106346	163466	224127	259374	203188	227996	198572	200618	139741	123164	86628.3	161434	139016	127128	190825	208451	129937	239050	315015	214341	138927	266807	232205	158952	196219	193666	221756	134244	184047	199231	226089	108852	132053	232910	173813	56747.6	172189	217728
Lotaustralin	Annotated	261.121	11.95	C11H19NO6	4	6635.76	7034.83	963.976	10672.4	7892.37	6027.98	10817.4	7454.17	7906.81	8252.47	8344.64	5959.49	9445.93	6308.71	4936.09	6728.46	6741.08	6912.78	6444.19	5086.6	9846.41	6548.04	7688.39	8775.24	11959	9610.73	4599.35	6974.78	9649.63	7388.18	6363.4	5690.65	8121.55	5850.26	6472.3	8238.11	6686.63	6268.93	14812.1	7908.43	7870.84	3026.41	6522.48	9332.48
LPA(0:0/18:2(9Z_12Z))	Annotated	434.244	4.90886	C21H39O7P	3	24824.3	20195.8	22397.7	28793	37793	37576	28085.7	30718.3	16000.3	23714	35481.8	19865.9	20201	17015	27131	26877.7	41081.2	51262.8	37041.4	39476	29671.4	22925.2	25216.4	41500.1	32074.1	46370.3	73266.5	37674.4	46873.2	24659.1	29866	19181.6	23829.1	23547.2	34213.7	21803.7	15795.4	5974.1	17425	29605.6	37901.7	13597.8	33453.5	6822.69
L-Phenylalanine	Identified	165.079	10.6127	C9H11NO2	7	2037031	2.16583e+06	1.8268e+06	2.23041e+06	1.9314e+06	1362599	2.25916e+06	1.41272e+06	2.00585e+06	2.59295e+06	2.00103e+06	1.2983e+06	2.51438e+06	1.92509e+06	1.42362e+06	1.7174e+06	1.33984e+06	1.89788e+06	1715569	2.40288e+06	2.03476e+06	1.80122e+06	2185923	1.72415e+06	2.08828e+06	1.75681e+06	1.56117e+06	2.29261e+06	2.49032e+06	1.93281e+06	1.86066e+06	1.48671e+06	1.6688e+06	1.14852e+06	1.83862e+06	1.9062e+06	2.04379e+06	2588642	1.99916e+06	1.95912e+06	3.25141e+06	408341	1738171	1.68446e+06
L-Pipecolate	Annotated	129.079	12.1729	C6H11NO2	9	1401.2	438.128	2132.51	1414.34	15848.9	2766.79	615.809	1544.61	1060.17	2455.88	5560.78	4659.77	670.624	716.541	857.888	1964.47	2282.52	26038	13190.1	1883.67	683.654	2967.17	3575.17	965.673	1176.66	19868.5	1884.36	1260.81	3872.11	1257.93	2723.19	1091.36	2052.43	12053	956.1	1155.09	773.933	305.538	1092.92	3000.77	754.028	323.725	1411.97	822.588
L-Proline	Identified	115.063	12.4228	C5H9NO2	4	20912538	24355652	19284708	20446332	22586310	16842528	19174140	15552832	21718976	19232314	19039120	26467380	17874102	18280792	15689081	16026236	23214472	26457582	24115104	28552862	19427622	22867828	22605576	24855808	24652204	19585698	27204776	23178996	29509152	18892234	18500816	23533348	25817542	21179960	21796946	19637948	24184784	14278217	17606798	21674684	18284796	8156425	18348530	17410900
L-proline amide	Annotated	114.079	10.9403	C5H10N2O	2	9849.32	24982.2	18572.8	15131	22702.2	14727.4	3433.18	15537.5	21168.4	19443.1	10641.3	20940.4	15669	14236.7	13635.5	10741.8	11493.2	5656.33	11730.3	3867.28	11374.2	16646.2	7638.74	34484.9	27930.3	15846	6348.27	17600.9	5243.93	7392.3	19182.1	23086.1	15404.7	5053.89	20421.4	23918	19850.9	5135.81	3606.32	20226.9	6286.08	1333.88	7314.66	13307.7
L-rhamnitol	Annotated	166.084	11.4882	C6H14O5	2	1734.99	1631.49	1525.23	2014.79	1436.52	1116.36	1929.84	985.472	1304.79	1429.04	1584.22	2062.89	1358.95	1356.94	939.811	877.447	1788.59	2202.52	1288.54	1300.17	999.271	1124.15	1307.46	1364.25	2025.67	1694.57	1285.84	1977.31	2234.42	1073.07	1065.55	1202.29	766.779	1195.48	1508.37	1579.88	6770.81	2039.23	2850.49	1448.12	1929.24	754.403	1830.76	1106.56
L-Rhamnose	Annotated	164.069	11.9375	C6H12O5	25	307834	510885	411999	775056	791366	638987	355613	784827	625161	978410	525816	604214	664977	389241	286884	674833	423297	710120	587266	499463	501102	350876	691924	560826	610005	578730	531802	522359	457356	448793	364505	546053	333375	235785	625884	347198	468470	456059	628266	790169	753264	149394	738401	900954
L-Serine	Identified	105.043	14.0221	C3H7NO3	3	276127	460707	316376	289316	423862	295581	285998	307806	308900	336336	344101	391627	364299	265522	231091	333934	225632	395801	268265	393177	335901	269663	224570	391765	516805	311512	275755	335991	335783	271375	307330	320175	328260	163416	250615	300867	425735	189382	222053	400945	224628	94170.7	330481	378282
L-Threonine	Identified	119.058	13.2457	C4H9NO3	11	528571	614378	615619	515753	774381	399690	398041	653800	621613	571262	509889	685272	358514	532985	497094	502281	583640	728223	684172	533426	435688	569713	445392	583335	1.01503e+06	404027	660475	501482	739432	482475	454031	441311	503839	232292	442222	459210	509123	250525	238442	602809	264804	107919	455119	435616
L-Tryptophan	Identified	204.09	11.7757	C11H12N2O2	6	776551	799519	702451	1.04814e+06	971094	561925	730552	690903	627723	1.66563e+06	938034	655099	805668	778488	537706	1.02945e+06	701380	536863	823596	837192	706915	914049	822276	701537	1.01992e+06	727276	604688	925651	918296	676479	479676	718781	769462	361836	702462	571256	580521	377016	377387	727288	461928	88351.9	546892	612612
L-Tyrosine	Identified	181.074	12.5951	C9H11NO3	11	924518	955032	950728	1.01008e+06	1.00723e+06	743614	910598	826223	756069	982246	993703	738641	1.1813e+06	1.1392e+06	738192	859787	741851	787480	848410	1.05306e+06	1.04716e+06	870796	1.06739e+06	886134	996940	831684	1.03975e+06	1.07119e+06	828622	819746	1.09039e+06	750120	891130	500576	811013	737320	865152	724969	766443	880708	1.33964e+06	221378	1.02759e+06	745352
LysoPC(17:0)	Annotated	509.349	4.87804	C25H52NO7P	8	105168	96325.3	159238	164484	170102	124064	141122	180691	140829	96746	182594	139031	190959	139972	92727.8	127731	120705	123920	83984.9	121224	133949	136928	59534.9	151673	153669	162715	159286	200504	290804	224572	127784	131800	292468	129475	176712	152953	81867.4	73377.7	173167	221394	201235	75323.2	197058	76626
LysoPC(18:0)	Annotated	523.365	7.66069	C26H54NO7P	9	653198	341992	200309	334425	393485	498837	344631	291756	690024	1.54139e+06	191223	302977	309086	427951	365357	474885	404497	336114	1016625	251838	255610	281994	288844	485949	243446	506130	314510	402970	273428	326016	665746	488586	346940	129791	935211	297336	147715	112714	180505	648646	469629	9768.93	312756	630326
LysoPC(20:1(11Z))	Annotated	549.381	4.78597	C28H56NO7P	4	18325.5	17125.9	23542.2	20725.1	15905.2	24658.5	20911	26028.5	20401.1	13848.6	22481.2	24632.6	18800.2	17226.5	16139.6	17349.7	17259.5	19778.3	17608	13302.1	17382.1	22034.7	11753.8	26448	24714.2	27483.1	24764.5	19005.6	26260.3	23848.3	26812.6	17928.4	17588.7	7466.2	24392.2	26889.5	17936.1	13774.4	21663.2	33421.3	44580.9	9829.09	32138.3	12763.8
LysoPC(20:3(5Z_8Z_11Z))	Annotated	545.349	4.82059	C28H52NO7P	2	687780	228025	315112	332564	249003	418626	335361	381115	408155	394706	237020	214207	213575	398536	385831	417148	410520	333930	531847	239885	329591	348995	479604	351566	276363	423255	484482	424449	550832	369394	194700	480385	530735	345435	504097	163117	177571	135351	230712	228549	346231	136733	281208	104208
LysoPC(20:4(5Z_8Z_11Z_14Z))	Annotated	543.333	4.84472	C28H50NO7P	3	1.41396e+06	1.37978e+06	1.40184e+06	1.08695e+06	1.2965e+06	1.1535e+06	1579110	1282914	1.40475e+06	1.18689e+06	1.00712e+06	979653	1.22742e+06	1.0355e+06	1.39732e+06	1.34542e+06	1.46507e+06	1.00914e+06	1.70085e+06	812403	879769	866835	1.4251e+06	1.52004e+06	1.34855e+06	1.37853e+06	1.02365e+06	1.44232e+06	1597502	1.01738e+06	1.08242e+06	1.02883e+06	1262881	797096	1.34406e+06	1.38881e+06	1.4384e+06	960524	1243422	1787415	1.20718e+06	801333	1.52385e+06	795715
LysoPE(0:0/18:2(9Z_12Z))	Annotated	477.286	4.90695	C23H44NO7P	2	76166.8	21985.8	18189.8	62841.3	69631.1	39153.7	36025.3	59696.8	14062.8	16237.1	43646	28203.5	23592.9	21655.5	30498.7	36876	93043.7	197235	113174	86980	29530.5	33817.4	45720.4	82329.5	23470.6	72943.8	234760	69382.1	79538.1	34212	25358.1	63610.7	74948.1	77907.3	60546.9	30115.9	20823.1	7015.82	21466.5	29588.2	60875.6	21931.2	52568	5711.22
LysoPE(0:0/22:6(4Z_7Z_10Z_13Z_16Z_19Z))	Annotated	525.287	4.77862	C27H44NO7P	2	76625.8	28575	38549.7	38000.4	10353.3	22217.9	41205	46415	30048.8	32373.4	33175.6	34942.8	41543.5	27191.9	33457.3	33272.4	36625.4	49385.7	67608	43471.9	31994.5	33885.5	31636.9	36777.3	23917.3	40511.8	53357.3	36438.8	31959.9	35950.1	25150.5	42605.5	37015.4	19381.5	40978.4	44122.3	38015.2	33716.3	41695.3	37282.5	34798.6	16617.1	66243.3	25361.3
Lys-Ser-Tyr	Annotated	198.1	8.21476	C18H28N4O6	2	2244.76	2649.92	510.29	2433.36	1073.61	662.613	388.729	562.601	469.611	691.976	1403.09	1622.27	1379.09	14739.1	2274.64	398.048	5144.49	1127.08	948.378	2479.86	13474.8	3015.14	1409.11	1895.4	650.051	265.017	924.793	669.896	1478.26	4438.48	783.656	7535.07	1052.47	3096.67	5198.41	3853.71	833.829	1013.55	6847.78	1129.4	11806.1	631.27	515.431	1159.79
Lys-Val	Annotated	245.174	19.0706	C11H23N3O3	1	1288.26	1583.99	1336.1	1097.04	1229.82	1131.62	1223.54	1451.49	1434.71	2079.71	2695.83	3998.99	1720.81	1176.86	867.36	1326.2	655.952	1054.25	1430.71	1581.86	1573.81	2917.36	1807	1113.92	1965.25	1539.97	898.92	1510.3	1565.84	1129.73	1127.67	1669.25	1862.75	861.029	1641.89	1496.33	1471.79	1824.78	1811.29	2412.92	2280.38	495.571	1188.03	1764.47
Lys-Val-Val	Annotated	172.121	11.1254	C16H32N4O4	1	3146.69	6048.56	7732.85	4553.44	6152.96	2139.93	3315.15	4781.57	5635.83	8231.4	2382.96	1788.05	6279.46	7938.66	4850.27	7396.94	1780.54	3908.15	7128.23	2516.47	5617.82	2664.36	7367.01	1947.6	7815.82	2755.71	6812.58	4979.81	2173.88	5515.14	6932.49	7489.73	4713.52	6681.63	7374.98	2872.46	7235.56	1799.8	3528.22	4662.09	1933.86	4851.3	3405.25	5687.48
Maleic acid	Annotated	116.011	11.4487	C4H4O4	3	6450.17	2677.57	3093.24	5485.89	2909.21	9585.58	5988.96	5136.16	3191.24	2914.2	3447.1	2669.26	3316.74	6730.11	3981.93	2391.61	4394.95	11341.9	3547.91	4393.6	3828.43	3687.05	3730.21	3840.06	2635.98	2901.22	10753.2	3770.35	6365.69	2632.21	5043.55	9921.64	3130.98	5012.89	3259.48	13341.3	6588.65	10306.9	4529.04	4166.72	5340.98	4446.88	3392.34	3837.14
Malonate	Identified	104.011	13.4429	C3H4O4	3	4876.27	4242.53	3110.45	5076.07	5675.79	4351.97	2811.98	5086.76	3057.3	4587.67	2682.33	4518.86	3654.59	4365.75	2616.94	3811.07	3794.21	4158.68	4291.23	4192.45	3602.36	5677.6	3513.58	4290.13	5676.81	4097.34	4064.48	4148.71	2470.65	2497.76	3567.52	6542.28	2549.32	2509.51	4010.36	3866.51	3638.28	3354.35	3145.79	4439.52	2629.09	1233.43	2814.44	6444.32
Mesaconate	Identified	130.027	12.8788	C5H6O4	7	29503.2	13477.8	50206.4	56153.8	25269.6	67835.1	49412.5	37495	41768.6	13679.4	66439	52385.2	73835.1	15721.2	16538.8	48094.8	91802.8	60287	70387.5	68530.8	27588.2	47282.9	62053.4	53948.3	13788	55936.4	40110.1	53543.3	43237.4	62624.7	35629.5	52168.7	62628.7	44704.8	28699.6	76706.3	18728.5	19965.1	28794.2	24059.3	45782.4	2948.95	67042.1	22585.8
Metalaxyl	Annotated	279.147	8.88384	C15H21NO4	1	4045.36	2901.14	5153.26	10714.7	5840.56	1818.33	24223.7	4604.52	14454.5	4129.63	1912.2	1240.3	5058.14	943.103	1370.85	8443.91	6886.33	1239.15	3978.55	3381.81	13303.9	2531.6	9445.78	2074.92	13056.8	8562.76	1868.81	3692.38	13702.6	12242.7	5263.19	2932.58	1017.9	8264.93	14043.8	9054.14	8893.74	4305.59	11102.2	5242.46	6271.58	2393.62	16821.5	8639.23
Met-Gly-Ser	Annotated	293.104	10.4049	C10H19N3O5S	2	7573.84	6436.28	7677.66	10537.8	5871.93	8423.45	8726.44	6286.97	7882.45	6652.73	7845.43	6054.43	6040.89	4410.57	6222.09	6286.26	6800.2	8942.55	4327.15	6769.14	6005.86	5971.19	7913.85	5528.85	5582.91	7893.72	7158.29	7132.92	8407.97	5887.71	6511.01	4831.69	5605.79	4897.63	6125.27	7847.39	6386.27	9706.65	7446.64	8520.78	6053.12	2387.71	9562.58	7108.06
methiin	Annotated	151.03	11.555	C4H9NO3S	1	7728.96	4323.28	9401.33	5404.28	15490.6	11779.5	3210.8	4439.45	6790.81	6086.25	9190.92	2110.87	4214.56	2695.29	1726.97	7076.58	3301.91	9896.13	5638.89	6871.12	1778.71	9256.02	7285.25	4893.94	6341.6	11208	2249.66	4988.7	7682.36	3021.41	4390.18	2091	5862.54	4137.56	2993.55	3858.23	5776.5	2823.17	2584.66	7663.02	915.552	1306.36	6385.39	3009.13
Methylbisnorbiotinylketone	Annotated	214.078	5.48257	C9H14N2O2S	1	129082	77232.2	67024.8	153467	67244.8	124866	262185	88043.5	78663.9	57812.8	154564	66977	156658	70059.8	62441.9	112415	205299	183443	64028.5	157842	169607	137123	190691	68502.9	25493.3	216689	148677	201158	239022	155019	53483.9	71573	139559	138485	80402	151381	67030.5	188900	87852.8	126508	145803	70530.2	140046	120413
Methylimidazoleacetic acid	Annotated	140.059	9.85428	C6H8N2O2	7	28092.4	62197.1	17424.1	30937.8	52230	14561.2	32682.5	41669.3	25190.5	10663.2	13221.9	10276.6	12420.3	20536.3	12960.7	15783.6	33304.5	36118	11091.7	8924.98	55593.9	19676.1	66355.7	15322.3	24614.5	66303.7	29274.9	16264.9	63392.8	44773.3	8060.1	12875.5	23313.4	25834.1	41915.8	29700.9	21492.8	20902.4	14445.7	86533.4	11318.4	17193.3	26050	28691.3
Met-Trp-Tyr	Annotated	249.097	10.5186	C25H30N4O5S	1	41556.3	107329	32368.7	32221.6	30391.1	36561.4	146004	59668.6	27638.8	17480.1	31079	25477.4	11669.6	24129.6	13856.6	20259.8	7148.95	9329.13	8288.24	7582.37	31311.8	30537.6	8756.04	21205.1	26186.3	62768.5	94391.3	58189.8	73893.9	45068.4	49019.4	66542.6	23418.6	1378.59	32666	65823.6	41164	28460.7	81875.9	41133.2	27083.4	4566.88	36431.1	60651.2
MG(0:0/24:0/0:0)	Annotated	442.403	3.7245	C27H54O4	2	2917.92	3155.83	8918.66	4159.47	2189.81	3997.3	12405.4	4808.92	4942.52	2506.7	4408.15	4665.54	5057.02	2754.41	3451.61	9084.15	11157.8	8129.9	11186.4	7151.19	5824.91	1677	10724.9	2056.45	2969.6	6621.26	5000.52	3251.86	5555.85	5073.89	5562	3995.75	3738.28	5707.34	5343.31	3912.3	2283.86	9266.99	4044.22	2716.72	3854.81	5292.93	6310.43	1356.56
Monodehydroascorbate	Annotated	175.024	12.9311	C6H7O6	1	1750.23	3426.03	1290.1	6691.13	5951.71	15661.7	1847.18	8606.58	1373.25	1486.04	5441.69	12563.1	13518.9	4741.92	4825.11	9988.7	19891	2715.35	11069.8	3760.01	2654.99	13006	7907.86	13228.8	2326.77	4435.74	3849.66	6861.91	1715.87	8674.76	5326.86	12837.8	14551.5	3815.61	8273.01	6262.43	0	536.586	693.079	2928.25	3250.38	0	8794.71	721.123
Montanol	Annotated	352.262	4.13455	C21H36O4	6	2130.41	3093.27	2689.08	1819.7	32702.7	4089.77	4687.83	2279.86	1779.62	3337.79	3477.86	2697.19	1935.34	3296.54	2948.46	1801.8	2668.51	4007.95	3119.92	3220.1	1828.16	2574.97	2808.97	1978.96	2266.8	15644.1	3078.54	3006.88	4876.15	2623.08	3363.73	1707.68	2407.2	1346.18	2086.2	2221.23	1889.99	1784.06	1793.34	2582.08	3073.59	890.978	2594.01	2093.97
Muramic acid	Annotated	251.1	12.1593	C9H17NO7	1	11916.5	38661	20209.6	11629.4	21624.1	11534.3	5482.41	15349	11405.5	16905.3	10007.9	19025.8	6770.96	15852.5	16406.2	21379.4	21167	10600.8	33288.3	17175.4	29290.1	9824.32	20892.2	28712.4	33034.9	14899.5	20372.8	9170.58	6781.23	10570.1	16926.6	18306.4	12392.5	16379.5	29196.3	5432.22	32872.7	9536.97	4192.21	18135	12471.8	2071.64	14025.1	12166.4
mycobactin M	Annotated	295.627	3.52662	C27H37N5O10	1	1450.48	1812.2	1985.02	1802.3	660.411	870.956	1014.81	3944.22	5450.09	4560.78	8044.73	2128.72	3365.82	6693.06	5878.99	5047.08	7883.95	1912.43	1893.15	2339.29	1026.84	1620.39	0	759.761	2391.41	3351.17	0	5671.87	3969.93	704.75	6223.45	867.478	1262.25	1720.69	1230.17	2403.72	1734.91	1983.42	574.405	2702.18	2156.92	423.539	4718.51	2442.55
myo-Inositol	Annotated	180.064	11.5171	C6H12O6	57	15382.4	20813.9	18075.4	20581.5	20478.3	17810.8	39263.3	25246.1	10527.5	13685.3	22448.1	29946.2	16905.9	17141	99922.8	12761.5	18323.2	28971.5	6713.33	5814.29	17430.8	7586.5	20434.6	26579.5	16064.9	20508.3	20350.5	18134.8	48465.6	23462.8	17868.4	19756	17834.1	16589.7	15961.2	64486.4	41205	48392.7	85171.2	46298.7	78001.2	24437.7	70200.9	17445.7
N-(6-Aminohexanoyl)-6-aminohexanoate	Annotated	244.179	16.3898	C12H24N2O3	4	16630.1	27129.9	27522.3	17181.6	24422.8	20674	16476	30774.6	31330.5	33230.7	21839.4	29069.7	23673.2	27026.5	22095.7	25221	24371.7	13968.6	26254.6	17440.8	27392.7	18110.4	25718.2	27156.1	31285	20388	14271.5	21527.5	27424	20625.7	26504.4	22902.7	28143.5	11543.3	21493.2	28520.7	23332.4	10452.5	9039.05	25808.9	24913.3	3811.24	34423.8	19352.2
N-(octanoyl)-L-homoserine	Annotated	245.163	8.91794	C12H23NO4	4	24277.8	17225	25912.7	21270.5	19944.9	14143.4	47264.8	19075.4	21439.9	24974.1	13383.8	22173.8	22342.4	17769	24249.9	14309.2	23807.9	34498.8	17756.1	30385	38074.3	25545.5	45096.8	14094.1	29876.3	24607	14064.5	35270.3	30269.1	26012.2	15765.9	21019.7	17174.4	11749	28479.1	23123.1	14836.7	20053.8	20544.7	16742.6	19727.2	10503.8	19917.7	14058
N(pi)-Methyl-L-histidine	Identified	169.085	12.2613	C7H11N3O2	5	389355	257370	320147	266858	528003	76018.4	312565	1.07842e+06	199519	32066.7	144632	39481.1	98322.5	184325	118921	32989.7	601274	779905	125160	19332.8	1037601	253135	1.79022e+06	151589	462361	617924	339777	63271.8	955603	643150	40174.9	54126.6	223342	64082.9	420089	1.03872e+06	36056.4	347292	90934.2	1.46654e+06	69298.6	254377	296624	367412
N_N-Dimethylglycine	Annotated	103.063	12.0237	C4H9NO2	14	408212	386683	267725	459964	399018	411030	593278	441456	473037	632604	444501	2.02096e+06	407318	252746	377523	397660	333387	408601	320574	312793	350683	299686	480878	367081	403114	550003	266290	416490	659140	404879	478407	641047	281445	490215	434690	583176	397566	319650	696339	636154	472119	182546	678191	413670
N1-Methyl-2-pyridone-5-carboxamide	Annotated	152.059	8.20651	C7H8N2O2	3	208203	122939	156171	75525.4	97281.8	57669.2	187965	179230	132919	112326	125084	97091.2	185577	270725	131190	99274	147848	145145	59603.9	161254	297907	38295	137479	41671.8	112328	59307.3	29885	86501.5	254241	212783	61483.9	105275	99002.9	144385	125414	129849	231796	95914.5	152774	203937	231995	39341.8	156079	95182.9
N2-(D-1-Carboxyethyl)-L-arginine	Annotated	246.133	13.1381	C9H18N4O4	2	2629.52	2285.6	3563.83	3211.92	3198.23	2659.61	2776.23	2736.73	6044.59	5781.77	4550.39	4637.19	2156.23	3296.51	2527.14	2078.42	3995.11	2494.39	3779.62	2689.81	3936.02	3729.4	2924.49	4080.62	5040.87	4115.44	2772.95	2275.76	4468.71	3163.12	3923.97	3287.34	2732.11	2479.41	4795.42	2697.29	1571.06	2025.07	1547.19	2760.6	2207.12	659.751	1968.61	2719.31
N2-(D-1-Carboxyethyl)-L-lysine	Annotated	218.127	13.1719	C9H18N2O4	5	1434.14	2273.1	3484.38	1800.36	1283.46	1679.58	1078.52	1250.18	3725.87	5677.67	2340.01	3286.29	2280.74	2397.18	1582.97	1054.1	723.311	513.489	564.085	491.825	2893.31	2771.02	505.371	1909.74	4941.67	2193	1016.97	2652.63	3265.67	1965.59	1890.27	3022.34	4104.97	465.472	1802.26	2355.44	3061.35	1781.82	1451.32	3373.67	2255.18	424.438	1257.13	1959.43
N2-N2-Dimethylguanosine	Annotated	311.123	9.53835	C12H17N5O5	2	2846.31	3238.74	2706.25	3273.36	2490.57	2263.52	3231.57	2526.95	2434.17	2839.01	2507.53	3054.05	2763.43	1849.34	1998.64	1785.61	2228.94	2266.83	2032.51	1719	2603.82	2575.97	1968.42	2931.15	2570.34	3241.41	2426.19	3394.26	3344.53	2491.21	2823.39	2947.13	2434.25	1663.39	3409.78	2938.04	2717.93	2722.69	2661.19	3366.09	2551.04	923.461	2331.07	2124.81
N2-Succinyl-L-arginine	Annotated	274.127	13.5567	C10H18N4O5	5	17594.3	40849.5	4027	25808.5	23381.1	9149.46	25276.1	40067.9	25098.6	33320.4	14996.2	18158	9695.45	4110.67	12134.2	19896.3	12012.7	31423.3	14728.3	14654.5	8356.82	11769.5	47627.9	10512.4	11547.4	25743.2	23802.4	26127.8	15369.5	4056.87	16336.8	39542.6	2231.53	21346.7	21349.8	16415.3	32402.1	3909.32	5852.55	35523.5	9384.39	4151.01	51229.2	25710.8
N4-Acetylcytidine	Annotated	285.096	9.16838	C11H15N3O6	1	3256.62	3326.03	2140.45	3112.19	2307.69	2009.85	9546.83	2200.69	2495.24	2189.88	2235.46	3510.84	2301.78	2229.75	2815.45	3313.92	1643.87	4431.98	8168.36	2329.13	2606.83	1899.3	2535.73	2754.2	1864.62	2219.15	3477.51	2674.07	4866.34	2829.9	7733.13	2586.94	3614.34	2627.23	3364.68	2777.97	3973.16	4968.68	3718.79	3744.82	3277.21	3583.73	3900.14	3300.2
N5-Ethyl-L-glutamine	Annotated	174.1	12.661	C7H14N2O3	5	93199.8	16923.9	54433.8	111739	65411.9	95184	160237	102114	61458.4	7519.35	59651	44805.2	101541	37179.7	81277.8	68553.8	66071.2	695400	22361.2	349844	64989.2	14601.6	85926.7	308086	47816.1	485983	78427.6	37319	244206	234637	47980.2	180797	108758	336925	355768	101978	36928.1	309107	166393	69497.1	445108	60906.5	189491	248209
N6_N6_N6-Trimethyl-L-lysine	Annotated	188.152	18.2931	C9H20N2O2	2	199639	43042.2	66636	57440.9	75151.2	60003.4	48790.9	58467.8	69907.1	69733.3	95950.6	87713.2	41201	48557	82580.9	32365.4	36193.2	51938.9	30377.1	46389.2	51423.7	55682.2	50395.1	45113.4	76283	94924.2	53490.6	79729.7	83259.6	58404.4	45342	39374.3	62625.1	26815.7	73644.1	205654	33024.4	46157.1	41819.7	87468.1	60788.7	15246.1	63385.5	109558
N6-Methyl-L-lysine	Annotated	160.121	19.2582	C7H16N2O2	6	13130.2	17656.5	7266.75	12366.1	14502	15837.9	7567.63	25721.6	10609.5	22336.7	26375	41078.9	20945.2	9780.52	10271.6	7663.06	23094.5	18480.1	15360.1	8282.72	21051	28901.9	46179.9	20227.3	17437.5	50832.3	39872.7	37234.2	13594.3	21392.7	9854.35	29171.9	21105	26121.2	16561	13307.3	15346.7	8522.56	11835.7	17194.1	24039.3	3407.37	30385.5	10013.2
N-acetyl -D- glucosaminitol	Annotated	223.106	12.6176	C8H17NO6	1	18819.4	8832.2	13021.6	15326.6	12468.7	7734.96	78581.2	15914.6	17388.2	9227.15	30575.9	8064.22	11410.5	16187.2	19507.1	13189.7	25074.4	34119.6	16756.4	12895.2	23700.3	12155.7	21011.8	16762.3	13813.6	24639.6	12739.5	8567.89	97674.8	33004.9	8579.12	17870.5	13371.4	25297.4	14795.4	29634.1	6151.2	16772.8	16206.3	8598.5	31314.6	12220.2	28348.5	6300.68
N-acetyl-(L)-arginine	Annotated	216.122	13.5102	C8H16N4O3	2	21108.1	13908.9	13434	16314	17323.9	14041.3	20660.7	15877	17471.8	13435.2	31035.8	19113.7	17709.6	9801.84	14334.7	7548.1	18180.9	12114.9	6197.37	14504.5	17803	20678.4	12102.6	10501.1	19879	8777.15	5643.92	12886.9	23229.1	21879.5	8705.9	15481	8132.55	5505.22	22671.8	13692.6	10365.5	3495.32	6197.62	15109.4	11363.3	4669.94	10977.5	7522.35
N-Acetyl-D-fucosamine	Annotated	205.095	11.059	C8H15NO5	3	10060.4	1482.96	1006.89	4024.18	1116.88	20411.3	1671.86	4000.93	1378.47	29948.5	15401.4	9854.45	4156.41	802.709	1764.1	701.06	27405.8	6692.55	1842.6	782.669	2168.67	6804.14	1087.32	31916.2	773.667	24237.6	792.347	2658.09	1633.53	978.958	1105.93	5870.7	2840.71	790.713	1121.64	67598.1	672.256	9962.31	2663.41	2417.13	1215.09	539.405	2002.53	1506.2
N-Acetyl-D-glucosaminate	Annotated	237.085	12.6845	C8H15NO7	4	8172.35	57618.1	10457.7	6243.48	46647.5	3780.86	1803.62	11346.3	5772.67	11186.6	3474.38	15542.8	3481.87	7094.69	6071.29	19379.4	4101.55	1999.59	12432.3	6067.5	13386.6	4185.51	16728.6	22369.8	74104.9	13631.3	9359.31	6218.82	2324.6	2557.93	11013	12641	5306.3	4256.24	12848	2209.03	29206.2	2230.48	1180.11	27347.8	3411.77	794.172	4711.77	15347.8
N-Acetyl-D-glucosamine	Identified	221.09	11.7578	C8H15NO6	7	7483.57	10262.8	8530.85	7256.7	7985.43	6789.92	11572.1	7568.68	7403.44	7150.83	8677.38	7178.3	8131.65	6436.62	6076.79	6671.88	6622.24	8456.98	5640.02	6720.06	7246.31	5958.41	6687.67	8186.2	7882.11	8537.01	6664.43	6301.78	17274.7	7539.77	7551.38	7158.94	7947.11	4226.27	9593.21	10809.6	10149.2	9963.44	10553.9	8986.08	14038.4	2672.88	9900.67	9461.09
N-Acetylglutamine	Identified	188.08	10.5684	C7H12N2O4	2	7790.77	8924.56	5690.2	9592.98	4875.7	5074.32	5613.91	4832.23	2318.46	5353.96	14353.7	8585.14	5313.52	3574.33	9666.53	2292.25	5986.9	5512.19	4461.9	4309.76	6352.12	10766.3	4061.39	2589.48	5493.86	4847.83	2419.96	4932.65	5563.51	3921.66	2733.34	7593.21	2101.89	3263.04	7265.67	4785.17	8128.91	4901.57	7653.29	6173.49	3547.6	1344.41	4826.34	1947.76
N-Acetyl-L-aspartate	Annotated	175.048	12.6835	C6H9NO5	4	29878.3	27794	13992.2	20357.9	27023.2	12209	1564.75	15790.3	10647.6	21400.7	11585.7	18784.5	10497.7	12446.9	7982.31	9883.97	5979.12	3098.09	17452	7020.01	15266.7	17267.8	17537	15001.2	39657.3	21643	12126.1	28948.2	582.627	5138.8	10177.9	13741.8	8264.19	6405.05	17186.6	1946.76	15515.6	2510.13	3182.87	20371.6	884.46	526.982	1826.54	24173.4
N-Acetyl-L-glutamate	Annotated	189.064	12.4001	C7H11NO5	4	9227.22	20173.1	9558.51	19779	30698.4	9668.27	3957.89	8488.83	8235.96	25920.8	9497.13	19737	12148	6070.57	9974.57	5153.61	5790.86	12001.1	14127.9	8650.94	7215.87	15962.2	12654.7	11599	20947.4	22832.4	7605.96	14623.6	1509.6	4696.21	7063.1	11621.8	12675.1	10609.4	12415.8	3182.16	9921.85	2036.98	6295.35	13403.9	8858.14	1410.8	2582.91	9627.39
N-Acetyl-L-histidine	Annotated	197.08	10.3105	C8H11N3O3	3	7859.87	5285.6	6474.79	6401.6	4853.95	9366.04	4891.5	3448.22	5094.01	2792.09	11988.6	8400.75	5750.98	6307.85	8060.29	5748.75	7707.38	3041.24	7601.23	4589.41	4114.34	6372.38	4683.8	3377.85	5291.98	4535.95	3697.23	6556.13	6338.85	7362.39	3723.72	6047.61	4478.35	4203.21	5068.66	7501.77	5503.42	4512.11	4658	3768.21	2616.04	3073.55	3837.68	4037.08
N-Acetyl-L-leucine	Annotated	173.105	9.99241	C8H15NO3	5	30739.3	75024.5	38915.4	33856.5	62781	26452.7	5669.39	49486.8	48167.6	46401.9	35914.9	56336.9	32945.4	40859.7	33479.3	39325.3	28619.4	23614.4	46623	25127.9	34333	33395.6	35735.3	56458.5	87745.6	23598.7	27950.9	33327.7	34335.4	23826	51666.9	48065.5	43193.3	18325.4	41824.9	35890.4	74649.7	11935.9	11465.8	48112.2	25393.7	5261.62	41871.6	30209
N-Acetylputrescine	Annotated	130.111	19.3548	C6H14N2O	2	2614.72	1906.82	1269.99	2410.87	1560.58	1464.66	1590.63	1586.95	1345.67	1515.44	2111.42	2528.32	1836.19	1241.96	1791.47	1246.87	1926.82	2049.9	2531.03	1535.11	1970.5	1913.74	2124.28	1685.25	1363.01	2187.54	2725.19	2231.83	1753.33	2196.93	1969.17	3615.06	2579.42	1602.56	2538.91	1667.97	1806.32	1207.42	1887.08	1285.65	1756.43	563.168	1886.18	1523.53
N-Carbamyl-L-glutamate	Annotated	190.059	13.5429	C6H10N2O5	5	4639.54	6961.9	4859.07	4838.81	6588.45	3770.18	5938.69	5069.69	5320.14	5217.69	4371.06	5782.31	3338.52	3741.15	2935.89	5046.71	3636.1	5420.51	4615.83	4959.87	4509.01	5570.31	6976.86	3987.11	6705.29	5875.26	7102.83	5988.1	7466.15	4402.12	5763.05	4215.82	3176.47	3501.79	4354.38	6720.44	5918.88	2728.95	2898.03	4585.97	3367.14	1829.62	6320.75	5289.31
Ne_Ne dimethyllysine	Annotated	174.137	17.964	C8H18N2O2	1	13698.6	16180.2	16120.4	14628.8	23244.2	18808.9	9526.82	21955.9	15322.2	18843.2	20266.9	31775.3	14712.9	13098.7	18344.4	11244.6	14689.5	17953.3	15984.8	13336.7	16816.1	21299.5	32256.7	20075.8	19492.9	28437.8	26057.7	25989.7	13554.2	14912.9	14450.7	21133.7	18548.8	17789.6	18149.9	14518.1	16669.8	14015.4	11410.1	21274	21417.7	3729.54	24179.8	19856
N-Formimino-L-glutamate	Annotated	174.064	11.7236	C6H10N2O4	4	6674.33	8778.55	4952.77	16147.1	7513.12	16435.9	13563.9	5655.32	7210.06	7322.93	13419.3	12569	14308.4	3776.01	14298.5	5703.2	6522.57	13947.7	5958.73	4374.95	10099.6	6177.58	13351.1	9237.94	4014.83	25200.7	19090.7	9836.1	25356.3	6568.52	17832.7	20653.3	3314.77	3480.6	13785.6	8761.56	10907.8	18422.6	27583.3	14179	60226	4501.53	9274.82	5874.35
N-Formyl-L-methionine	Annotated	177.046	7.71961	C6H11NO3S	3	13504.9	29730.6	15924.8	20681.3	25405.1	21140.4	10727.8	14642.2	14566.5	16875.6	20800.7	18231.7	17933.3	16074.4	18576.9	20650	15440.3	13095	24435.8	11734	10682.8	17690	22254.8	17911.2	18389.7	29669.5	23880.5	21812.1	7339.1	14956.8	17477.3	15154.3	14795.6	11105.2	11752.2	5533.45	12433.4	6853.81	13958.4	19877.7	10964.3	5095.04	9525.36	28022
NG_NG-Dimethyl-L-arginine	Annotated	202.143	18.3159	C8H18N4O2	3	119606	111141	107513	101848	112126	77989.4	102419	93113.8	101219	119977	94238.1	117326	95445.2	74815.1	75728.3	72047.5	68700.2	95548	79799.2	92012.5	103291	90043.8	106969	90858.9	140528	103687	84285.2	142249	102676	75849.6	99211.4	95433	90166.1	54653.8	95314.9	116999	112555	92682.8	86402.9	132323	90036.8	26073.3	129174	125810
Ngamma-Monomethyl-L-arginine	Annotated	188.127	19.8438	C7H16N4O2	5	9070.93	6829.76	8502.39	5654.2	8132.19	5806.65	5997.23	7697.88	6706.18	8377.07	7014.15	10629.7	4804.68	6158.71	4796.25	5065.35	4922.71	9221.15	6538.95	6514.91	8720.5	6370.85	9901.15	7520.07	12689.4	8131.36	5796.24	10552.7	6633.47	5814.13	7261.07	8234.07	5977.25	4409.36	7248.52	10816.4	6891.18	5982.92	4588.62	9091.86	7562.95	1831.26	9713.68	9767.41
N-Heptanoylhomoserine lactone	Annotated	213.136	8.54589	C11H19NO3	1	2429.54	3437.23	2438.85	2720.34	3218.63	1972.43	2748.2	1832.99	2808.28	3164.46	2593.65	4418.64	2392.48	2436.74	1878.77	2004.59	3073.25	4594.67	3512.44	5283.09	2586.87	2999.71	3224.93	3740.17	3520.21	2469.91	4108.85	3296.36	6189.56	2611.12	2471.27	3771.95	3714.44	2631.53	2996.87	3007.89	3696.61	1583.01	2212.9	2356.81	2309.09	1069.84	2389.69	1996.84
Nicotinamide	Identified	122.048	7.758	C6H6N2O	4	203244	148059	174809	67989.8	81497.7	108068	202556	163803	203543	74279.9	358417	480065	167779	160229	104955	121766	44015.7	39958.5	101621	139905	284749	321160	132562	115269	221336	111596	82540.9	174792	235799	263270	163177	189000	230889	27640.4	153850	183431	184984	179724	117778	145022	157688	18739.8	154064	106434
Nitrilotriacetic acid	Annotated	191.043	13.0966	C6H9NO6	4	2184.98	954.825	352.811	4740.03	2051.78	5874.18	3873.18	2073.1	531.347	829.467	5329.83	4008.74	6349.19	957.134	1138.95	3573.81	7824.9	5294.43	3238.42	5700.93	1285.62	3386.55	4912.75	4779.31	727.457	4877.08	2853.55	3678.94	3661.08	5467.25	1136.45	4237.09	5330.33	3822.88	2317.08	2723.37	0	759.611	1218.44	1502.53	795.545	192.538	5671.24	591.703
N-Methylpelletierine	Annotated	155.131	5.36635	C9H17NO	1	9465.73	9016.8	9911.53	8949.63	8665.01	8235.87	10666.4	11751.3	11182.6	8308.53	13041.1	11408.1	11265.4	12613.3	11617.6	13209.7	11875.7	16246.4	11128.7	11984.7	12685.9	12107.3	9307.4	13095.2	13662.5	9815.04	11113.8	9833.86	10990.2	12416.1	13909.9	11653.4	13123.1	12233.2	12638.1	9076.77	7387.71	10715.3	11061.4	8767.1	9283.19	7940.32	12170	12163.8
N-Nonanoylglycine	Annotated	215.152	7.72087	C11H21NO3	1	8377.78	11235.3	7830.78	12147	9927.19	8166.04	9101.9	8372.37	11105.1	10972.4	13369.2	11751.5	11297.1	7869.49	6275.36	6486.45	7523.26	9541.79	10986	9943.13	7026.84	7294.47	9131.33	8988.4	9062.26	12198.6	13904.7	11575.5	13544.2	9469.16	7579.93	7777.15	10472.9	5554.73	6797.96	10206	6952.48	7286.61	4980.18	6947.91	8058.89	572.797	8276.25	6351.73
Nonanoic acid	Annotated	158.131	4.21591	C9H18O2	11	133495	144975	158090	156304	77724.2	160968	96292.7	167424	188694	113866	95276.9	108512	159345	153314	86047.8	83843.7	180901	166449	168857	126867	110801	111466	125302	152756	118340	112328	81547.8	87892.2	103426	90423.6	131112	155772	151452	80205.8	216096	184529	78926.6	188027	74005	81723.8	119185	34773.4	121753	79496.2
N-Undecanoylglycine	Annotated	243.183	4.67758	C13H25NO3	1	12830.2	33220.9	17258.5	13897	15035.4	10623.3	21602.3	17360.6	14634.6	29855.8	39187.3	11140.4	73950	11249.7	10766	16252.4	17261.5	20570.8	11378	9471.32	39199.9	15119.7	11525.4	31294.7	20585.5	29566.5	10544	56372.1	23098.3	10607.8	18811.8	12645.7	13229.2	25953.7	21751.4	27631.9	27642	13761.6	22724	8896.72	48772.9	5923.34	11168.2	6981.2
O-Acetylcarnitine	Annotated	203.116	11.1911	C9H17NO4	1	1.18073e+06	1.58174e+06	1.16048e+06	1.23586e+06	1115406	1.42151e+06	3.03892e+06	1.23745e+06	1.51166e+06	1.18752e+06	1.35153e+06	451836	2253155	971191	669778	1.05632e+06	1.13665e+06	1.8537e+06	827848	1.11625e+06	1.21508e+06	837452	1.2804e+06	916420	855342	2.00556e+06	1.12228e+06	1.20711e+06	2.26938e+06	1.43902e+06	652083	1.61434e+06	1.18076e+06	1.51781e+06	728300	1.6929e+06	929373	1.3574e+06	1.97492e+06	934730	1.18541e+06	720756	1.80614e+06	1.7428e+06
O-Acetyl-L-homoserine	Annotated	161.069	9.81902	C6H11NO4	10	23767	28862.5	15973.4	30813.6	29133.8	20600.4	10750.3	21837.9	17062.5	23443.3	23312.2	31657.8	23433	17885.2	42518.2	16426.3	12885.4	11708.8	26624.2	8840.14	16893.6	21153.4	15279.3	20284.8	28705.9	29143.7	11501.6	18806.5	7947.58	15970.4	18517.1	21379.9	18957.3	14284.4	21562.3	13109.7	21959.2	16665.7	29669.6	20657.7	11760.1	4571.23	13926.1	29174.2
O-Acetyl-L-serine	Annotated	147.053	7.74968	C5H9NO4	14	39003.6	48332.4	39594.8	61702.1	43075.7	37111.4	38623.9	34627.4	34123.8	37169.9	50655.9	46615.4	46641.2	33122.7	50001.5	29785.6	26397.8	40428.3	31521.1	29187	41101.9	38111.1	41424.2	36303.4	43028.8	69505.5	32746.4	42059.6	43944	54617.1	32418.5	36874.1	36906.1	24875.5	35821.7	37815.5	44459.8	47002	60474.9	53904.2	50974.3	9557.06	37126.3	35816.2
O-Acetyl-L-serine	Annotated	147.053	10.5695	C5H9NO4	14	15953.7	6325.58	7179.08	14019.6	7505.61	11565.3	5994.94	8686.78	7301.39	2127.91	12564.4	12548.7	8453.5	11295.1	9914.82	5995.09	11734	9259.71	7859.19	13416	8693.59	8416.19	17242	6964.45	4078.21	12852.7	12625.9	9160.21	7017.08	12492.3	6438.96	7200.2	10283.5	10375.5	7188.31	12867	10906	15349.4	8082.78	4691.36	9751.54	926.713	9963.79	7736.06
O-Butanoylcarnitine	Annotated	231.147	9.6229	C11H21NO4	3	37514.9	29743.9	43224.5	63508.2	72127.9	23350	129591	44396.2	73743.8	41358.7	46525.1	25349.6	34222.3	53944.6	30720.6	35509.1	43143.2	45649	30435.3	48089.7	67974.2	34366.7	58306.4	41616.4	56971.2	61147.2	41701.8	38988.9	98702.9	79856	27805.6	49551.1	30691.6	39941.6	76391.4	32903.2	29177.1	26227.5	46480.9	68251.4	35934.9	26604.9	56808.6	48905.3
Octadecanamide	Annotated	283.287	4.09098	C18H37NO	1	12783.4	54157.7	75838.8	80571.5	64185.3	83352.7	73684	21215.1	95003.5	29304.2	49739.4	89767.4	91679.1	51662.6	43775.8	40567.6	44716.9	45388.7	41033.8	47673.2	32914.4	45031.7	40638.6	76521.4	27458.3	75258.9	56607.6	37388.5	88968.3	39674	88371.1	60003.2	49202.1	28712.5	32082.6	53063.5	38295.8	78503.2	110909	110276	93796.9	57841.3	72703.8	60645.2
Octadecanoic acid	Annotated	284.271	3.76643	C18H36O2	12	1.47724e+06	1.79104e+06	1.59228e+06	1.2247e+06	558386	1.21908e+06	792064	1220394	2.00818e+06	1.81548e+06	1.05293e+06	932367	2.38411e+06	553860	1.20474e+06	1.1459e+06	728896	621970	1.17762e+06	919567	1.11962e+06	941453	1.18946e+06	932948	1391506	1.4986e+06	1.07676e+06	1.2389e+06	353706	1.15289e+06	1.00043e+06	1.37581e+06	1.32956e+06	559658	1.31672e+06	1.00094e+06	907861	1.24787e+06	1007468	814740	628989	735202	1.25068e+06	1.58504e+06
Octylamine	Annotated	129.152	15.7497	C8H19N	2	70396.5	255262	404791	294637	189289	250967	127937	268654	458041	214666	216376	332683	264098	368851	228410	152528	275705	273415	417070	177972	205953	320320	190648	363128	160975	227804	204077	151984	209315	325432	404472	311318	313595	83551.6	277446	307473	188449	179878	190927	237131	308442	37033	352278	99890.3
omega-Cyclohexylundecanoic acid	Annotated	268.241	3.80404	C17H32O2	18	25088.3	13912.5	20083.4	26131.4	2661.09	17286	20212.6	21861.8	38347.7	35967.5	22605.4	22483.3	52338.1	4960.6	16513.1	21210.5	16626.1	8712.48	12284.9	17256.4	16408.1	12301.6	12093.9	8431.35	9325.28	50241.6	28245.3	23930.7	24114.2	36059.2	9973.82	13206.8	49445.1	10746.3	13045.5	22284.9	14890.6	41129	30493	17083.5	17618.4	15453.4	67963.7	16118.1
O-Propanoylcarnitine	Annotated	217.131	10.3582	C10H19NO4	1	394051	246988	363982	469966	796656	256773	708222	533242	609039	277395	451964	370234	358395	179282	339544	360046	393362	310056	377423	290571	536366	399762	577890	374851	536037	445648	633993	578342	781316	461296	199737	541262	485838	397089	729083	380794	276736	200334	189642	362213	184903	152228	319984	336317
Orotate	Identified	156.017	10.217	C5H4N2O4	2	3328.46	4410.69	4089.77	3619.67	3719.97	1972.49	2442.59	5655.8	3863.82	1915.08	9031.94	8396.93	2985.76	3799.81	2508.48	2443.98	3359.39	3094.54	3923.05	3762	2544.97	11427.2	3745.91	2875.73	2845.05	4869.11	3158.14	6453.71	4341.82	4314.04	3473.61	5529.86	6913.55	1491.61	3454.97	2730.58	3284.85	2509.12	1865.01	8476.46	2612.93	831.886	2828.41	2603.46
Orotidine	Identified	288.06	11.7352	C10H12N2O8	1	1651.14	2650.44	1906.67	2350.55	1892.77	2059.78	2535.59	1679.74	1742.49	1091.09	2231.43	2660.61	2091.9	1623.74	1657.2	1313.17	1113.73	2691.8	1459.02	968.523	1992.88	2137.6	2342.41	2219.27	1983.68	2007.78	1944.22	2216.72	2647.28	1840.74	2047.86	2354.32	1769.12	1300.88	1705.25	2571.72	3651.04	2423.57	2210.75	3226.77	2293.97	763.667	2463.43	1791.25
Orthophosphate	Annotated	97.9771	12.5155	H3O4P	1	1.17398e+06	1146051	1159329	1.27167e+06	1.12598e+06	1.03233e+06	970967	1.1193e+06	1.15363e+06	1.23395e+06	1.09049e+06	1.10926e+06	1.08818e+06	1.13325e+06	999658	1.0758e+06	1.29893e+06	1.1739e+06	1101024	1.28171e+06	1.12691e+06	1.11332e+06	1.28005e+06	1.3098e+06	1.25618e+06	1.18358e+06	1213619	1.24871e+06	870246	1.12961e+06	1.18037e+06	1.15126e+06	1.15021e+06	1.01117e+06	1.14233e+06	1122967	1.09432e+06	1.04008e+06	1.07742e+06	1.20561e+06	814301	660028	1.08551e+06	1151754
Palmiticamide	Annotated	255.256	4.15629	C16H33NO	1	2877.99	6709.14	6394.47	10451.3	6881.14	6548.8	7897.93	3415.91	12379.2	3584.71	6155.78	8099.31	8827.83	6287.84	4934.97	5444.76	4212.86	4553.25	6601.34	4739.9	5828.6	6256.71	4822.62	11174.8	3710.63	9331.12	7787.21	3820.59	13468.1	6046.31	9125.58	7827.48	5917.18	3783.62	4583.48	5192.21	4134.88	8646.02	12049.1	10492.6	8919.45	5315.67	8259.5	5450.46
Pantothenate	Annotated	219.111	9.20518	C9H17NO5	1	13877.8	13953.4	13826.7	12617.1	8782.51	11876.1	8167.88	10832	14166.7	11988	12765.7	11190.6	9602.3	17981.9	11256.6	7334.42	9967.74	12407.3	10105.1	10080.6	14344.4	6201.45	11420.2	11787.6	17706.8	6506.3	8953.41	15001.4	10398.3	7841.33	9966.31	14867.7	10984.2	13296.5	15338.6	14551.9	11678.6	7946.01	9629.39	10544.4	12493	4151.58	9491.89	11724
PC(16:0/P-18:0)	Annotated	745.6	4.04264	C42H84NO7P	12	21268.4	26194.8	16938.2	21521.9	23437.2	18113.5	16780.3	18751.9	17524.6	25505.6	16976.7	30383.4	23327.4	19053	16025.5	19254.3	22421.8	20763.6	25649.4	21806.3	25673.2	15969.7	22165.9	17021.8	18074.4	26200.9	19444.7	23346.9	16269.3	19094	18348.8	25810.1	17351.6	11456.3	19859.5	18383.8	23605.6	19578	14592.9	22779.4	19179.2	11371	21221.7	16241.3
PC(16:1(9Z)/22:2(13Z_16Z))	Annotated	811.607	3.96825	C46H86NO8P	23	298952	143717	151463	227813	137701	184278	183027	281528	257863	240850	168414	92627.7	182155	301739	229355	224203	193125	130888	218741	155235	281662	260640	314916	145981	161385	205228	189524	285277	304026	295748	105392	253080	362982	281902	257411	129110	106157	171774	170572	135955	204328	106404	210336	147312
PC(18:1(11Z)/P-18:1(11Z))	Annotated	769.598	4.01305	C44H84NO7P	15	21807.4	25706.7	18004.7	24606	34592	26691	26950.2	24287.2	19200.1	23547.3	22521.8	24354.1	30712	30243.5	13787.6	20808.5	47788.1	23517.2	23646.8	21679.4	40632.3	21598.8	25474	21740.4	23528.3	35023.3	29301.2	29579	48411.4	33850.6	18646.5	24605.5	24905.3	19109.7	26696.7	18357.3	18677.3	14326.9	19994.3	33033.3	22320.9	15767.2	30291.3	12811.3
PC(18:2(9Z_12Z)/18:1(9Z))	Annotated	783.576	4.04255	C44H82NO8P	21	1.07788e+06	551887	445868	818708	713706	761982	657484	749245	678434	772201	567051	376766	482273	778530	644380	621670	828607	708793	785367	642258	789671	706849	1.05214e+06	572685	617043	900780	805391	821980	1.03951e+06	886371	424627	826233	1.02205e+06	812968	824182	581147	352196	568063	478690	521793	646659	398660	728415	414027
PC(20:2(11Z_14Z)/P-18:1(11Z))	Annotated	795.614	3.96856	C46H86NO7P	12	32704.4	48611.4	57419.2	35505.1	50011.4	41544.9	47383.8	36610.2	41683.5	42821.6	39934.6	39695.1	66418.2	53085.2	42502.4	43550.5	83889.5	36959.4	61984.9	40753.9	56210.6	32710.1	50039.8	40564.1	40600.3	55321.4	32220.3	57387.4	54814.4	54284.3	41198.9	40387.7	45320.5	34644.1	43028.1	41722.5	42762.2	47030.2	38083.7	67909.8	47814	30670.8	43797.7	32904.9
PC(22:4(7Z_10Z_13Z_16Z)/P-18:0)	Annotated	821.629	3.95553	C48H88NO7P	6	9816.73	15426.6	19171	12333.9	14087.7	13601.5	14787.3	9610.87	12918.6	12316.8	13946.3	16286.4	23355.1	18793.6	10941	14693.3	22510.8	13361	19441.3	12804.1	19942.7	8019.3	16578.7	11501.3	14101.6	17933.5	9593.23	17069.4	14733.4	12167.6	15570.4	11037.6	14137.5	7375.03	12365.2	13762.4	14271.4	17122.9	12962.3	18242.5	16847.4	6920.41	17619.7	8994.7
PE(18:3(6Z_9Z_12Z)/P-18:1(11Z))	Annotated	723.521	3.91183	C41H74NO7P	14	12932.6	14671.5	19394.1	19297.2	13533.9	19247.4	17428.5	15655.7	21956.7	18777.8	25051.3	17999.3	19616.5	19604.8	16887.9	13910.1	28296.7	14647.2	19246.7	12373.1	28083.7	19442.9	28186.7	16788.2	16612.8	23375.5	9563.3	17982.5	31719.9	24518.8	13825.2	11351	17146.2	7851	24006.9	15698.8	12052.7	11363.1	15974	23110.1	16136.6	12657.3	16778.4	10472.5
Pentanoate	Annotated	102.068	5.46538	C5H10O2	5	18664	25023.4	25058.7	19478.7	23586.9	15592.1	12853.4	22796.1	20352.1	30573.5	25691	22344.5	20697.6	12557.8	29356.4	18983.2	29194	10585.5	13845.1	15034.8	18647.8	26632.3	24263	37611.2	36288.1	38947.7	10315.6	37681.8	10861.7	26910	20802.1	13668.6	22446.7	25666.2	19384.8	14988.1	14243.9	19746.3	11786.4	25144.9	11015.1	6232.84	17823.4	39026.3
Phe-Asp-Gln	Annotated	408.166	14.0407	C18H24N4O7	4	2650.78	2721.4	1541.51	2848.09	4204.92	2470.69	2801.81	2138.43	1474.98	1319.21	3411.44	1666.58	1977.47	1515.54	1217.88	1699.79	2368.95	3929.45	1105.82	3079.36	1854.77	2058.48	2037.81	2676.64	2829.93	4161.23	3804.26	3510.6	3673.38	2284.3	1655.84	1837.4	2200.13	2517.35	1265.22	2435.46	2253.47	1361.21	1671.58	2865.1	1642.55	428.266	2795.46	2411.22
Phenethyl acetate	Annotated	164.084	4.09304	C10H12O2	14	3107.54	6721.48	3804.56	1942.87	1623.21	5621.27	5724.67	5168.61	3447.11	4693.98	3662.83	2368.65	10113.4	991.777	2899.05	5549.1	2175.2	2899.12	2887.47	5038.37	2691.65	2095.26	3587.86	3331.43	6100.45	6128.14	966.553	5270.76	2329.63	2820.67	9933.02	1640.41	2116.21	3472.57	2170.53	17089.9	4051.41	4054.5	5527.59	8126.62	10602.5	1749.52	8653.33	1477.69
Phenylgalactoside	Annotated	256.095	10.4905	C12H16O6	5	63862.8	61896.6	115507	113152	48060.9	83440.4	31357.2	45391.3	40372.6	59521.8	97052.8	55946	84329	68382.6	113705	54921	55317.2	131163	42424	47444.1	183508	64187.2	38680.3	66225.3	182109	59450.6	38533.3	68634.1	15312.7	57853	82810	50518.5	78193.5	7748.87	47435.8	58655.1	53609	152731	83252	45267.5	74120.3	11744.1	38106.9	64822.6
Phe-Trp	Annotated	351.158	4.76403	C20H21N3O3	2	8560.61	10469.5	5101.04	11985.3	9560.32	7563.66	5367.94	11184.5	6699.86	10314.6	13715.6	8142.07	6631.77	0	7329.17	9405.49	10879.8	7413.57	8435.62	4730.44	8592.57	8545.66	8518.21	9674.08	5610.67	11334.2	16764.7	8184.67	8973.1	5406.6	10598.4	8525.37	13619.9	10570.9	13854.5	2193.01	5908.13	3543.93	4085.38	12404.3	2551.02	3739.38	10841.6	5065.94
Pro-Pro	Annotated	212.116	12.6571	C10H16N2O3	2	2337.12	3238.27	2549.67	3401.99	3225.66	2165.99	1880.44	1929.64	3204.94	3134.27	4086.69	4545.62	2684.17	3931.72	1981.29	2995.41	3222.7	3618.61	2379.1	2945.66	3278.76	3801.01	3483.54	3846.58	3946.4	4526.02	2259.42	5134.5	5228.05	4172.85	3057.99	2465.4	5062.81	1729.35	3028.06	5493.05	3187.1	2018.83	2208.61	3827.63	4781.36	923.335	5123.41	2509.68
Pseudouridine	Annotated	244.07	11.8422	C9H12N2O6	3	9970.55	12458	8573.45	11199.5	17075.9	8424.56	8276.48	9139.77	7751.39	13059.1	6047.38	12616.4	9161.75	6063.79	5458.12	11644	5670.76	8051.91	7013.81	7165.91	7831.93	9597.3	9160.15	7693.64	12691.3	8078.16	11415.4	16712.9	5983.91	5571.03	7195.88	7952.54	9300.39	6862.77	7246.55	6426.1	10463.4	10918.1	7638.95	17848.1	6814.18	4953.77	7291.77	25970
Pyridine-2_3-dicarboxylate	Annotated	167.022	13.2744	C7H5NO4	7	1412.65	3264.85	4217.73	1317.74	3051.52	2620.23	970.003	1653.25	2008.91	4795.58	891.077	2872.3	3243.67	5324.76	1691.26	1381.06	777.911	782.147	3341.33	2077.19	2111.07	1603.28	3770.6	1190.24	3424.64	893.658	1892.07	3059.12	0	1065.82	3087.39	1331.64	951.889	1294.61	2074.22	862.123	1828.63	1519.64	1298.82	2165.97	1869.72	323.263	761.543	4686.88
Pyruvate	Identified	88.016	7.93365	C3H4O3	3	141231	91653.9	147087	117943	83604.9	47682.8	62079.8	50463.8	212426	587313	116362	174052	103172	100118	34155.7	86017.6	106074	142638	298759	169748	140690	155723	131586	78260.8	116606	35357	47390.3	121658	29394.4	70886.8	45344	113134	148346	70790.2	80562.6	78320.2	270892	82973	88761.2	320594	163639	27453.5	37604.7	72686.6
Quassin	Annotated	194.094	4.32207	C22H28O6	2	18636.1	26857.3	22748	19831.5	22728.2	27551.4	36830.4	27825.1	34175.8	12055.9	28131.6	33637.7	30641.8	22420.7	33625.3	47841.7	40255.7	35868.4	27085.5	38909.2	28773.1	30050.1	29011.2	37133.4	27441.1	22946.8	24050.8	18943.3	26556.8	32008.9	39150.7	30572.2	31899.7	38045.4	48219.9	18249.5	29783.2	19512.2	26231.7	23020.8	25730.6	27373.8	31823.5	20094
Quinate	Annotated	192.063	11.9477	C7H12O6	6	5580.75	23013.9	0	24273	6192.1	2613.75	501.598	1188.13	0	1678.31	426.833	2190.09	13507	8241.93	655.775	0	1900.94	2313.91	778.403	0	738.166	2153.82	4185.6	3459.38	1897.31	710.075	6997.03	618.392	9569.33	1311.44	726.17	0	1677.62	49523.6	11636.5	8592.68	8088.21	0	428.26	2590.65	346.95	445.088	1318.47	0
Robustine	Annotated	215.058	4.42297	C12H9NO3	1	1848.24	1280.35	2005.86	3236.66	1041.99	2035.45	4361.42	2801.47	1773.09	1065.3	1517.22	2100.16	2355.95	2999.32	1433.04	2733.64	793.77	1988.88	1862.37	2127.13	3193.4	2513.34	2342.68	2285.51	1577.25	1638.67	2536.12	2262.65	1681.25	1732.2	2308.83	2570.09	1812.34	1778.58	2263.82	1147.62	1483.65	1614.76	2701.59	1766.58	1896.74	721.215	3152.81	1293.05
S-benzyl-D-cysteine	Annotated	211.067	8.9402	C10H13NO2S	1	234.91	2419.24	175.204	14252	0	255.662	7300.77	12791	8677.49	27191.2	14493	7155.88	11673.5	4499.14	3646.93	5266	3630.68	3153.28	2218.83	291.079	14211.1	16982.7	1779.14	10973.3	20933.6	0	0	0	6061.83	11527.5	13005.5	8609.33	12432	1783.14	312.153	252.054	3986.03	0	11203.9	452.214	359.371	6831.65	10820.1	4885.5
Sinapoyl aldehyde	Annotated	208.073	4.60496	C11H12O4	5	8222.08	1889.48	2356.14	1963.87	938.345	2014.75	1881.76	4226.87	3254.77	1742.96	1850.8	1494.91	1948.1	2100.47	1773.43	800.791	1883.84	1235.87	516.726	435.705	1730.27	4340.99	941.663	1683.83	2629.99	2784.05	2218.47	4377.54	2270.86	4565.7	1834.58	2052.07	1928.44	1090.7	3693.55	1608.6	1391.55	919.302	1070.32	1462.57	1992.45	489.425	2483.68	1242.07
Slaframine	Annotated	240.147	10.4718	C12H20N2O3	2	18686.5	18982.2	15810.2	16912.9	14451.6	10495.5	19093	14868.9	11730.8	15442.5	18748.1	16347.5	16253.5	11527.3	8521.49	10251.4	12726.7	16969.5	7445.2	11659.3	16547.9	12187.8	12534.5	11217.2	18562.3	19471.8	13244.1	20378.1	19452.1	10999.5	12714.6	10760.5	11893	5250.47	14092.1	13682.2	15778.9	19376	18195.5	17035.4	12339.6	3936.75	19680.6	20006.2
SM(d17:1/24:1(15Z))	Annotated	798.661	4.33541	C46H91N2O6P	1	22033.7	22347.6	26449.4	23470.6	10520.9	25067.2	14584.6	22018.7	26170.8	20382.2	21764.4	19784.7	25892.8	32522.9	22682.8	29213.3	20378.9	19318.1	29931.3	24869.3	19170.3	26511.2	16737.2	18448.7	26247.1	20434.3	14854.4	19735.7	6035.62	26672.8	19520.4	17352.3	26357.2	17959.1	23279.1	19985.2	11496.6	20729.3	15944.2	11928.3	12454.9	17082	20172.7	22095.3
SM(d18:0/18:1(9Z))	Annotated	730.6	4.4436	C41H83N2O6P	3	73200.8	78153.6	84959.2	55455.3	52720.4	62678.8	18092.1	60531.5	89987	135242	43553.7	52728.1	88604.6	89091.3	80883.3	138769	83227.4	22400.2	112387	60664.2	63568.8	70661.1	59585.8	53678.7	72421.4	51369.7	44857.5	41892	5143.02	65956	58855.2	82209.8	61668.8	81760.7	93100.6	67341.3	64179.4	28026.6	48546.1	27695.5	17590.5	25872.5	29450.2	209305
SM(d18:1/14:0)	Annotated	674.536	4.53687	C37H75N2O6P	1	129944	59903.4	58112.5	119825	46825.9	83399.5	37379.2	55153.2	118958	42417.1	64981.9	70799	83605.3	121490	105356	73232.7	70361.9	59955.7	102000	81993.8	98867.1	94798.7	69919	65767.6	115469	63625.1	43081.9	54715.9	30486	79681.9	51616.3	65840	83638.9	63199.7	83320.2	102819	49620.8	45172.9	64604.1	45243.6	57537.7	24929	42338.6	106950
SM(d18:1/18:1(9Z))	Annotated	728.584	4.43779	C41H81N2O6P	2	50589.3	50320.2	47237.6	42000.2	24692.4	42178.4	65562.9	39098.8	55970.5	62258.6	57414.7	36979.9	54141.8	61656.2	43700.9	68888	69294.8	49418.1	64593	58836.4	58399.7	44105.8	47544.2	38102.4	39039.5	67832	43518.2	39239.2	31536.8	99346	38662.2	48761.2	98580.9	55521.6	57433	49325.9	58492.8	76028.6	51215.5	32231.2	64038.3	41314.7	42819	62440.6
SM(d18:1/22:1(13Z))	Annotated	784.645	4.34511	C45H89N2O6P	2	75971.9	54790.6	71108.6	56545.1	27954.2	51519.1	40362.7	50225.1	72678.2	61186.2	64510.9	48226.3	67973.8	68740.3	58364	74314.7	50386.3	46662.2	70656.9	62496.6	56193.5	59888.9	48909.3	41292.4	58727	62613.6	39709	50873.8	24768.9	61790.5	51799	48664.1	60603.7	51272.1	57599.9	58095.8	50933.8	69804	48271.8	32815.2	40066.8	40307.8	52315.8	60693.8
SM(d18:1/24:1(15Z))	Annotated	812.676	4.32869	C47H93N2O6P	1	152567	156870	167731	117823	81515.8	128643	54022.9	125276	150130	131264	114852	141139	196910	153121	118372	181645	143586	81405.6	206518	109249	107164	144693	134693	108472	132715	133157	74269.7	109700	21880.1	114680	138680	143298	81279.5	94733.4	151962	154136	103534	104620	109932	82743.2	54680.7	72907.2	106384	198364
S-Methyl-L-methionine	Annotated	163.067	12.3959	C6H13NO2S	6	3301	3445.75	2885.23	2745.37	3210.22	4068.15	6243.18	2942.28	3803.47	2937.86	3655.49	6051.15	2754.09	2507.8	2229.91	2230.08	3017.27	3963.89	3008.39	5316.72	3694.6	2868.01	4177.41	2942.67	3543.37	3953.79	3222.28	4833.97	6153.65	4157.27	6861.61	2543.08	2958.88	2738.4	2728.28	5433.33	2950.65	4524.5	7696.48	3233.72	8428.64	1189.51	4614.06	1900.08
sn-glycero-3-Phosphocholine	Identified	257.103	13.1423	C8H20NO6P	1	903541	958030	1.64109e+06	685462	898968	556109	255560	922718	2.05158e+06	2.08583e+06	708805	1.5147e+06	688805	632935	632235	892222	581256	208102	1.04888e+06	172862	626622	823615	408743	1.60866e+06	2.36572e+06	625400	667766	844539	514200	513723	880391	983920	843154	230122	1.68033e+06	782936	921655	269555	363227	1.11789e+06	1.29707e+06	143312	504536	704023
sn-glycero-3-Phosphoethanolamine	Annotated	215.056	13.7378	C5H14NO6P	1	3579	2965.24	3403.7	1902.1	4011.8	2211.43	1048.47	3997.03	3995.14	6844.36	2108.13	3422.2	2045.24	3245.62	2062.61	2875.16	2922.94	1581.14	8495.41	2795.68	3216.41	3831.28	3391.55	4315.3	5893.86	2600.54	3279.46	3109.01	1771.29	1722.81	2230.58	4314.19	2767.23	1434.51	4727.76	1718.46	2890.37	1711.84	1539.84	2959.93	5726.46	0	2602.65	3017.22
sn-Glycerol 3-phosphate	Identified	172.014	13.1346	C3H9O6P	3	4761.2	4161.74	7710.28	3658.84	3734.98	2940.97	1231.19	4423.67	8234.47	10360.5	3271.29	5185.75	4185.54	3408.52	3299.81	4156.21	3030.48	1009.65	4840.04	782.327	3212.65	3738.83	1634.74	7666.65	10395.3	3006.02	3205	3778.36	2050.24	2422.87	3592.55	5143.9	3865.34	1098.95	7889.4	3427.31	4572.53	1174.65	1849.94	5036.24	6287.3	822.939	2317.23	3577.72
sodium dodecyl sulfate	Annotated	266.155	3.59058	C12H26O4S	1	3165.61	4249.86	3175.91	2945.39	12563.3	2050.4	8314.95	3688.33	12731.4	6678.93	5232.06	9967.16	2620.61	6381.38	13397.8	11246.1	11208.1	4515.62	2890.1	3445.19	24928	10632.2	1872.16	3925.11	15610.9	6830.95	7092.52	8918.04	7117.68	5439.83	4517.75	18713.6	22341.4	5283.17	10211.7	5098.26	1976.98	4596.32	5404.85	2662.1	3323.33	3670.01	3994.06	6311.08
Stachydrine	Annotated	143.095	11.0347	C7H13NO2	2	1.67009e+06	59777.5	95758.3	595020	119461	2800932	58503.1	602404	206969	3.42542e+06	2454262	1.39823e+06	637000	51418.5	262983	76661.2	5.44777e+06	992027	278467	100924	373893	903021	129013	5.20644e+06	64030.1	3.64871e+06	40959.2	444224	158742	94399.7	155372	814068	400587	70462.5	140592	13601719	54671.2	1.40363e+06	351358	363357	167598	29441.7	332250	147942
Stearoylcarnitine	Annotated	427.366	4.71581	C25H49NO4	1	14824.9	12650.3	21315.7	13202	5695.79	10439.8	11039.9	14735	23075.6	11962	12601.7	13016.3	21055.3	11715.3	7595.57	10557.4	14808.3	8392.36	13471.4	8405.78	18133	18135.5	10287.6	10256.8	9503.03	15690.6	8139.77	15235.2	11309.9	18184.4	9790.33	26951.7	21864.4	8627.93	19704.5	10221.3	9203.02	12130.7	7895.39	11791.9	11827	4392.05	10748	6098.74
Succinate	Annotated	118.027	13.0376	C4H6O4	7	23812.9	34749	28801.9	26633.1	40937.9	35265.9	9009.59	29344.4	27871.5	47899	19174.4	36070.1	30335.8	31817.7	20971.8	25425.4	19571.2	15183.8	27984.8	14738.2	23108.3	39298	22958.8	30135.4	39330.3	21901.6	20806.2	35247.3	6364.73	14122.3	25160.1	36822.8	23759.9	15862.1	28688.8	15350.8	35270.6	12910.1	11629.6	49544.1	8510.02	5170.96	9023.55	45496.1
Sulfate	Annotated	97.9674	14.5883	H2O4S	1	50478.3	78980.6	56514.4	59225.7	83289	69291.7	17350.5	62114.3	65138.3	136710	39666.4	64244.2	79736	63914.7	56859.4	166177	64020.2	15301.4	60743.8	49793.3	55962.4	78900.6	50710.9	61468.9	98755.1	45650.2	39983	58634.2	7977.32	28232.5	55281.9	57253.6	37429.5	41322.6	61574.8	54839.1	36961.7	9680.06	33126.1	57997.4	16734.5	8424.18	27690.9	144959
Taurine	Identified	125.015	13.5523	C2H7NO3S	1	701668	615145	709598	600855	520568	620596	602547	667937	686402	702466	810496	925460	668161	555673	488750	637643	454810	411634	746090	663653	768464	913499	642156	558548	566067	489103	363942	594664	603125	694472	504628	598416	635948	310892	576293	584268	661694	838766	995448	797248	927688	267240	509834	750783
Taurochenodeoxycholate-3-sulfate	Annotated	289.627	4.33743	C26H45NO9S2	2	744.782	0	4298.26	1225.65	446.813	795.942	3397.09	1294.94	2587.93	1249.56	1521.24	2097.27	7997.55	10493.7	2320.07	1621	5270.08	729.69	1743.9	714.951	1599.34	1115.32	2136.05	316.246	1217.91	3268.76	0	695.954	2487.55	0	1253.27	412.617	0	993.917	0	1507.93	913.505	9296.12	12876.4	2098.6	11065.9	816.416	1791.46	2520.5
Taxa-4(20)_11(12)-dien-5alpha-yl acetate	Annotated	330.256	3.74228	C22H34O2	12	26519.7	61394.7	44690	48339.4	3828.29	66451.3	43679	25167.4	46248.1	36687	62100.2	16523.7	64022.1	21509.4	37330.9	24099.9	12924.5	12584.8	21606.7	13606	29322	20049.7	20316.7	14521.6	28849.1	52159.2	17768.3	26153.4	25021.9	42998.4	19458.8	12457.8	36360.6	6656.14	18377.3	21686.3	25804.1	53849.3	30592.1	25302.2	22112.7	15974.5	40089.5	20533
Teasterone	Annotated	224.178	3.71629	C28H48O4	4	32826.1	53876.7	61900.6	29964.8	56385.2	58639	44192.7	66088	35362.3	81742.8	59244.9	51322.7	121089	58462.2	28917.9	63014.2	50232.9	53341.9	81883.2	70084	40243.8	75057.5	36179.1	33855.9	35662	51689.1	56254.8	54900.9	84202	21054	77563.3	35145.2	43526.4	37597.8	56287.2	36298.9	39199.7	55436	31094.6	67441.3	58716.1	25281	73110.3	40884.3
Tenuazonic acid	Annotated	197.105	4.94589	C10H15NO3	3	6546.56	7798.29	8526.49	8228.75	6207.37	8735.75	10102	7451.49	10831.4	5013.17	9100.04	7344.09	8224.32	8490.27	8525.77	8948.73	8894.09	10413.9	8191.79	10023.6	9284.04	9942.49	9338.38	7413.77	5710.25	5840.56	7215.26	7959.86	8701.05	8399.05	10271.4	7331.85	6234.73	10038.8	6764.95	10669.6	6801.97	13769.8	12722.9	6676.07	7403.17	7371.26	8099.02	7978.74
Tetradecanoic acid	Annotated	228.209	3.89241	C14H28O2	15	499259	372297	236858	468484	51061.5	216583	213826	221192	524813	454540	308589	272309	502775	134894	354709	344566	208709	116420	142059	301592	287743	215788	203369	401864	210665	582800	318772	576221	276707	285250	168225	256301	576564	66291.5	179416	424658	237665	460728	363434	221334	247952	194190	496449	268664
Tetradecanoylcarnitine	Annotated	371.304	4.96244	C21H41NO4	1	14803.1	11263.3	6480.2	9811.95	3596.53	9692.32	18675.4	7672.49	12142	12355.5	14926.1	18266.1	20517.2	10085.1	10227.2	10826.6	12916.4	5374.77	7755.94	8373.06	9841.29	16813.6	9945.64	11862	7910.72	19852	8384.99	14195.6	13891.6	14676.6	5113.09	18648.6	14658.2	7388.74	7966.62	19575.2	10072.5	15148.8	22618.1	13474.1	18772.2	7928.76	13457.3	6745.52
Tetrapentylammonium	Annotated	297.339	7.70867	C20H43N	1	20852	17858.3	18428.1	13787.5	14211.1	18050.4	11850.5	29802.4	61159.5	63183.9	19882.3	24748.2	30880.5	30835.1	24715.9	48394.3	41223.4	25141.8	57191.5	30772.7	22852.3	30167.3	18117.8	42277.2	19291.5	17712.6	16668.7	15320.6	4851.54	26414.9	47560.9	28508.9	27701.6	27344.9	65182.4	17713.4	11501.9	8374.05	12117.8	13963.2	8977.89	6179.01	590.363	28742.5
Theophylline	Annotated	180.065	7.6873	C7H8N4O2	3	9256.07	173084	0	64638.6	19416.7	6746.61	4288.37	20438.9	689.57	21970	0	5732.85	31251.2	14258.9	22478.7	10709.2	5193.55	4659.89	0	0	9708.7	6270.32	0	2141.77	6184.19	2761.36	15098.2	4583.19	19820.7	251.521	2302.6	7090.09	10398.4	85715.1	12973.7	30093.7	125457	2438.72	53050.6	45276.6	7198.34	44761.9	6120.41	0
Thienamycin	Annotated	272.083	10.8501	C11H16N2O4S	2	7728.21	26696.9	13076.9	7665.66	20889.1	9564.8	3764.26	17318.8	13401.6	11934.1	8050.47	14354.8	10120.9	15630.4	10800.7	14222.2	11177.9	5944.66	15690.4	5176.46	8518.64	11124.4	9622.2	14078.1	14713.1	9997.2	7214.58	7635.91	5457.52	5361.54	14083.7	14956.9	13533.3	7186.82	15489.4	7644.91	12717.3	2535.16	2067.99	11971.5	6710.15	1297.79	9741.58	8090.35
Thr-Ala	Annotated	190.095	19.9212	C7H14N2O4	5	3305.85	2904	3049.99	3009.99	3285.49	2733.34	3833.44	3973.8	3768.05	4280.44	4314.75	3359.7	2986.71	3745.19	2257	2406.59	2666.96	2949.39	2547.53	3811.21	3919.75	2526.65	3868.22	2716.34	4289.27	3453.57	2518.35	4428.92	5282.84	2752.46	2532.97	2666.91	3588.21	1870.12	2387.56	3775.56	2308.3	2051.03	1956.7	3791.35	2307.1	847.657	4403.86	3667.34
Tiglylcarnitine	Annotated	243.147	9.29262	C12H21NO4	1	1162.92	1218.98	2280.61	1802.43	1711.78	907.335	1997.03	1443.47	1728.08	1560.59	1615.36	1304.05	2077.48	1491.33	2043.32	1658.49	2216.19	2252.29	1197.83	5143.26	2064.54	953.555	1965.94	1694.7	1442.14	1445.78	1162.28	1805.73	3658.78	2508.62	940.139	979.913	1778.4	1549.69	1108.73	1921.69	1270.35	2379.5	2102	1705.91	2345.92	702.201	1876.87	1491.1
trans-2-Dodecenoylcarnitine	Annotated	341.256	5.29119	C19H35NO4	1	15579.7	21459.6	6604.75	17994.7	1698.61	7096.72	40832.7	33665.9	18689.3	21780.2	15799.2	4683.21	69817.6	3723.84	9056.87	27385.2	6235.12	3250.86	8545.39	4564.21	9086.06	6701.41	10328.8	4495.46	5428.96	51284.6	10991.7	9678.48	19045.9	11810.8	5093.42	6234.84	9664.26	10057.3	7232.15	14738	11509.9	28808	50646	7857.59	11995.3	13262.4	57246.8	18476.6
trans-Hexadec-2-enoylcarnitine	Annotated	397.319	4.87632	C23H43NO4	2	18952.4	13546	12576.4	13507.8	0	10723.8	18734.6	19267.5	20698.4	9697.78	14638	19425.1	28240.7	9546.49	9264.55	9906.81	9726.14	4106.47	8789.71	5053.67	11493	13596.6	8326.2	6681.26	8536.21	18754.1	8872.46	11908.6	11538.3	25666.6	5551.46	19278.3	21326.9	5871.01	9136.66	23004.7	20509.2	26569	20793.5	18016.9	16295.7	7931.14	26716.3	6122.03
Tributyl phosphate	Annotated	266.164	4.10063	C12H27O4P	1	8528.1	12718.6	24333.1	20558.7	8418.35	182761	21622.8	77638.7	39399.5	12321.2	6975.94	10075.5	12719.5	44489.9	16974.9	10270.1	22454.6	196063	14836.3	28115.7	15149.7	17473	9081.47	13100	12355.3	6849.69	8598	11513.8	46857.3	5273.76	18901.4	13871.6	6387.42	34591	19437.1	146510	10349.3	103807	35886.4	13330.4	42568.6	48002	8234.25	12864.3
Triethanolamine	Annotated	149.105	9.97961	C6H15NO3	1	470.304	4814.77	323.936	777.456	516.18	380.252	1857.2	1727.29	587.818	2319.27	1231.92	2228.68	1972.32	1363.67	476.347	1520.61	448.302	614.469	3691.66	1019.2	1368.29	532.562	2497.84	20720.5	723.651	5099.35	455.161	1679.11	1237.39	680.232	1942.87	1097.17	518.873	379.336	494.267	9079.3	2294.28	1413.74	1449.59	1731.49	548.897	232.672	737.349	306.799
triethyl phosphate	Annotated	182.071	4.41159	C6H15O4P	2	4799.04	4091.25	4021.79	6642.08	4148.05	4221.03	5256.37	5152.23	4188.68	5935.13	3343.96	3852.39	3324.05	4117.17	3773.46	5113.75	4543.05	5767.15	3756.28	5007.58	5651.77	6121.76	5268.74	4702.97	5989.58	4324.57	5899.95	4771.53	6416.82	3712.28	4655.74	5480.68	5073.95	6975.03	4494.1	5519.3	5187.29	4417.58	6600.24	5190.37	6971.36	4304.99	4909.56	9473.01
Triton X-100	Annotated	250.193	3.68766	C16H26O2	9	13564	16848.6	34939.9	13639.5	20028.5	24064.3	60902.1	27778.5	26487.3	40773.6	18994.8	14788.5	35178.9	26461.9	15693.1	37874.1	25309	20315.1	37261.8	40668.2	19198.4	26687.8	15056.2	18118.8	14445.9	21023.4	19934.5	22246.3	50317.5	6922.6	46594.4	16330.1	22240.7	28785.9	19560.9	15392.9	11280.4	27163.8	12211.8	13771.9	22731.4	28576.6	27595.5	25011.2
Uracil	Annotated	112.027	10.4401	C4H4N2O2	2	50003.1	63799.7	54590.6	52911.1	48135	46305.6	44967.5	41981.2	55108.7	53617.2	58826.3	46045.2	57690.4	60169.4	51297.7	54087.8	44116.6	34925.5	31294.2	25396.7	61528.1	57037	30856.3	47979.7	54890.8	45620.7	42749.4	51802.5	58421.2	57442.4	66042.7	69835.6	56127.7	28830.5	61500.9	49003.5	55161.4	33239.3	44405.3	65674.9	49011.1	12955.8	42566.6	45430.4
Urate	Annotated	168.028	11.9609	C5H4N4O3	1	624578	796817	714536	652670	761062	594152	625136	659852	578932	893582	82739.1	610693	726299	743158	529455	597014	607373	641709	614908	691519	790018	504950	785299	617227	675247	645600	478011	493861	644899	509000	603964	694461	486384	470328	774647	538699	643462	557196	573969	914525	599077	229509	793292	746354
Urea-1-carboxylate	Annotated	104.022	11.1699	C2H4N2O3	1	79408	99684.1	102415	109247	133911	86857.6	112946	92487.9	114531	107148	107772	94242.6	96100.4	121906	114740	75130.8	96233.3	94808.3	61617.6	104969	128259	77850.7	76828.1	84782.2	119815	106645	103925	110089	145611	129748	77258.3	46756	88438.3	65647.1	94746.5	91547.3	58183.9	111247	100036	138855	105117	22639.6	98324.2	76691.2
Uridine	Identified	244.07	10.4406	C9H12N2O6	3	26254.3	33561.5	28715.7	25427.2	27870.8	26258.6	28121.2	23546.1	32455.4	21798.8	33781	25571.6	27267.3	34131.1	26688.3	30377.4	24228.2	19160.5	17880.5	14448.3	32498.2	31469.5	17399.4	27228.6	25611	24696.3	22865.8	23348.8	30780.2	30495	38441.6	38515.5	31363.9	16377.9	35372.4	26786	29228.6	19829.5	24185.9	30385.6	31420.4	6644.92	22737.1	20625
Urocanate	Annotated	138.043	7.7395	C6H6N2O2	3	7415.6	4947.36	5563.43	3065.38	3764.12	2861.59	6839.74	7759.17	3319.24	3399.46	18388.4	8036.12	5448.97	4672.48	3449.51	4861.64	8856.01	6292.43	8412.34	4650.48	6512.21	2845.29	3497.17	13223.1	3826.23	3818.01	4957.67	4737.9	14668.7	5363.37	3503.85	7175.65	4417.27	7340.1	4130.38	12853.9	10554.8	5055.42	6081.46	3615.89	3993.58	575.755	6077.2	5077.82
Val-Val	Annotated	216.147	14.2991	C10H20N2O3	1	1575.38	4676.43	3275.55	2606.01	3745.78	2234.29	1168.27	2835.64	4756.9	3680.01	2479.56	4244.97	3610.15	3404.84	2260.16	2305.21	1622.3	1256.71	2686.75	1221.31	3185.68	3321.48	1658.94	4925.75	7223.45	2681.88	1288.36	2843.99	3253.54	3083.6	4103.28	3499.39	3625.46	1379.09	3690.75	4096.14	4145.9	848.07	1879.12	3641.18	5037.52	418.704	3207.5	1770.08
Varanicacid	Annotated	218.16	3.80548	C26H44O5	1	3858.67	4950.03	8176.73	4635.4	7395.42	6644.33	9151.55	6090.63	6277.56	8304.18	5207.9	4036.24	7568.24	4693.75	3378.09	5376.55	4814.1	4465.06	7734.66	8250.02	4834.6	6813.6	5052.26	5464.18	4398.95	4384.24	7065.76	9058.08	8977.12	2547.47	9905.13	2900.04	4336.06	7402.71	6136.29	4117.77	3772	7285.38	3358.71	6749.34	5423.53	2657.07	10259.9	4916.97
Xanthine	Identified	152.033	11.3461	C5H4N4O2	3	12726.1	12599.2	16635.5	8650.05	5185.24	9479.16	48421.2	12136.4	13988.7	6917.56	11955.5	11451.5	9436.2	17404.4	8716.85	6529.66	5069.66	10894	4508.18	4829.66	16533.1	5438.98	4350.98	13188.4	10524.5	11145.2	10129.6	8639.76	53165.6	23101.9	15414.1	8172.05	9946.47	4533.15	9143.65	50739.2	24112.2	39987.9	43222.7	28545.8	53416.9	21777	41542.5	12770.8
XTP	Annotated	261.987	12.772	C10H15N4O15P3	1	2731.02	5660.23	3074.65	4626.32	1666.59	5800.52	895.096	1981.05	1173.91	3247.71	1910.47	3368.33	1965.04	10467.4	7190.42	1613.8	111685	6548.77	2729.82	6682.96	10034.3	6942.54	4910.23	2558.61	5528.45	2496.71	982.911	3326.29	2739.56	1561.19	2262.87	7320.39	3933.25	610.068	1639.08	1677.14	17484.8	1590.35	11613.2	2022.74	5904.74	252.615	754.111	2218.17
ZAPA	Annotated	146.015	13.0272	C4H6N2O2S	1	2873.17	2608.8	1528.79	2046.96	1930.18	2376.25	3524.08	2965.94	7867.72	3061.73	1706.74	3264.6	701.726	870.875	2109.28	1543.9	1871.95	4192.51	1572.28	2194.74	637.187	1246.85	2980.14	5284.5	2488.93	2697.68	3260.1	2655.68	1671.93	685.308	1166.26	1456.64	564.744	1147.8	6059.95	5178.99	2493.59	2588.69	1476.41	3390.47	4261.81	528.917	2019.42	3407.8
[truncated: 26 more columns]

## Sheet: IDs Table S1
samples	Treatemnt outcome
Patient_1	cure
Patient_2	cure
Patient_3	cure
Patient_4	cure
Patient_5	cure
Patient_6	cure
Patient_7	cure
Patient_8	cure
Patient_9	cure
Patient_10	cure
Patient_11	cure
Patient_12	cure
Patient_13	cure
Patient_14	cure
Patient_15	cure
Patient_16	cure
Patient_17	cure
Patient_18	cure
Patient_19	cure
Patient_20	cure
Patient_21	cure
Patient_22	cure
Patient_23	failure
Patient_24	failure
Patient_25	failure
Patient_26	failure
Patient_27	failure
Patient_28	failure
Patient_29	failure
Patient_30	failure
Patient_31	failure
Patient_32	failure
Patient_33	failure
Patient_34	failure
Patient_35	failure
