# Supplementary material for: Pharmacometabolomics of Meglumine Antimoniate in Patients With Cutaneous Leishmaniasis
Source: Front Pharmacol. 2019 Jun 20;10:657. doi: 10.3389/fphar.2019.00657 (PMC6595045; doi:10.3389/fphar.2019.00657)
Supplement: Supplementary file 3 [file DataSheet_2.xlsx]

## Sheet: Dataset S2
Metabolite	Identification/Annotation	OPLSDA pre vs post-treatment (paired)		T-test pre vs post-treatment (paired)
		-1.5 ≤ p[1] ≥ 1.5	-0.3 ≤ p(corr)[1] ≥ 0.3	p.value	FDR
D-Glucosamine	Annotated	-2.4379	-0.68462	1.0953e-13	5.8818e-11
10-Oxodecanoate	Annotated	-0.60667	-0.12547	0.1424	0.2731
Betaine	Identified	-2.7634	-0.68102	6.9982e-11	1.879e-08
12-Hydroxydodecanoic acid	Annotated	-1.0805	-0.25441	0.040982	0.12295
16-hydroxypalmitate	Annotated	-0.50271	-0.17135	0.12562	0.24893
1-beta-D-Ribofuranosyl-1_4-dihydronicotinamide	Annotated	-0.36131	-0.13864	0.082703	0.18979
1-deoxynojirimycin	Annotated	0.070655	0.019901	0.81837	0.88781
1-Hexadecanoyl-2-9Z-octadecenoyl-sn-glycero-3-phosphonocholine	Annotated	0.32726	0.10648	0.27912	0.44084
1-Methyladenosine	Annotated	-0.49657	-0.18651	0.055177	0.15
1-Methyluric acid	Annotated	0.14531	0.025487	0.60648	0.73534
1-Oleoylglycerophosphocholine	Annotated	0.43533	0.15299	0.18431	0.32773
1-O-methyl-beta-D-glucuronate	Annotated	-0.64143	-0.21557	0.04614	0.1325
1-O-Methyl-myo-inositol	Annotated	0.21072	0.040511	0.62442	0.75352
myo-Inositol	Annotated	-2.7739	-0.59879	1.0495e-09	1.8786e-07
1-Pyrroline-4-hydroxy-2-carboxylate	Annotated	0.44504	0.16655	0.18855	0.33197
1-Ribosylimidazole-4-acetate	Annotated	0.19617	0.049092	0.57487	0.71652
3-Methylguanine	Annotated	-1.5858	-0.58545	2.2171e-08	1.7009e-06
2_3-Diaminosalicylic acid	Annotated	-0.17383	-0.027447	0.84046	0.89791
2_5-Dioxopentanoate	Annotated	0.4942	0.12767	0.072811	0.17612
Xanthine	Identified	-2.9478	-0.58133	4.6758e-09	5.0219e-07
2-C-Methyl-D-erythritol 4-phosphate	Annotated	0.60047	0.13549	0.35696	0.52922
DL-Methionine sulfone	Annotated	-2.4887	-0.5607	1.9552e-07	1.05e-05
3-Methylglutarylcarnitine	Annotated	-2.3251	-0.51596	5.0119e-05	0.00099681
2-Hydroxy-2_4-pentadienoate	Annotated	-0.53516	-0.18395	0.035081	0.11024
2-Hydroxyethanesulfonate	Annotated	0.1343	0.04267	0.67705	0.79804
2-Hydroxyethylphosphonate	Annotated	0.98245	0.20061	0.052162	0.14365
2-Hydroxypyridine	Annotated	-0.78977	-0.14096	0.087485	0.19657
8-keto-7-aminoperlagonate	Annotated	-1.6617	-0.4919	9.3148e-06	0.00026622
D-Ribose	Identified	-2.1686	-0.49038	1.8442e-05	0.00045016
Z-4-Hydroxyphenylacetaldehyde-oxime	Annotated	-2.1394	-0.47437	6.0969e-06	0.00020463
2-Oxoglutaramate	Annotated	-0.092868	-0.032656	0.63235	0.7594
2-Oxoglutarate	Identified	0.4037	0.089147	0.52709	0.68752
2-Oxooctadecanoic acid	Annotated	0.20519	0.044651	0.51657	0.68156
2S-Hydroxytetradecanoic acid	Annotated	-0.52796	-0.14477	0.47203	0.63688
Phenethyl acetate	Annotated	-2.0696	-0.42462	0.00085272	0.0091583
3_4-Dihydroxyphenylacetaldehyde	Annotated	0.36791	0.073571	0.58822	0.72283
3-4-5-Trimethoxycinnamicacid	Annotated	0.063836	0.013833	0.75862	0.86433
3-4-Hydroxyphenyllactate	Annotated	0.54826	0.20578	0.10896	0.22856
Diethanolamine	Annotated	-1.5416	-0.41639	0.00060985	0.0069678
3-Butynoate	Annotated	-0.47073	-0.11872	0.54926	0.70563
3-Dehydrocarnitine	Annotated	-0.3216	-0.10734	0.27633	0.43772
3-Dehydroteasterone	Annotated	0.2098	0.052981	0.58722	0.72283
D-Cathinone	Annotated	-1.0445	-0.40649	0.00036714	0.0048087
3-Hydroxy-N6_N6_N6-trimethyl-L-lysine	Annotated	-0.17029	-0.048393	0.20751	0.35686
3-Hydroxypropenoate	Annotated	0.70456	0.15739	0.074782	0.17819
3-Indolepropionicacid	Annotated	-0.30454	-0.051611	0.70604	0.82423
3-Methoxy-4-hydroxyphenylacetaldehyde	Annotated	0.92674	0.24687	0.12	0.24483
cis-5-Tetradecenoylcarnitine	Annotated	-2.0927	-0.39549	0.00043221	0.005292
Ile-Phe-Thr-Pro	Annotated	-1.1794	-0.39263	0.00040727	0.0052072
3-Oxododecanoic acid	Annotated	-1.0626	-0.24045	0.07359	0.17721
Orotidine	Identified	-1.1826	-0.39205	0.00054176	0.0063245
3-Pyrazol-1-yl-L-alanine	Annotated	0.66333	0.20573	0.097844	0.21101
3S_6R-6-Isopropenyl-3-methyl-2-oxo-oxepanone	Annotated	-1.0955	-0.29435	0.074386	0.17819
4-8dimethylnonanoylcarnitine	Annotated	-0.18667	-0.031749	0.83718	0.89791
3-Butylidene-7-hydroxyphthalide	Annotated	-1.2339	-0.38741	0.003948	0.024092
3_ 5-Tetradecadiencarnitine	Annotated	-1.9654	-0.38603	0.0014431	0.012818
4-Coumaryl alcohol	Annotated	0.17334	0.031984	0.37535	0.54032
4E-2-Oxohexenoic acid	Annotated	0.20494	0.050345	0.12444	0.24842
N_N-Dimethylglycine	Annotated	-1.3382	-0.38413	1.2484e-08	1.1174e-06
4-Hydroxybutanoic acid	Annotated	0.12026	0.027142	0.78187	0.87837
L-rhamnitol	Annotated	-1.3139	-0.37628	0.00027997	0.003927
4R_7S-7-isopropyl-4-methyloxepan-2-one	Annotated	-1.1853	-0.2739	0.033071	0.10679
trans-2-Dodecenoylcarnitine	Annotated	-2.0324	-0.37536	0.0019003	0.015699
5-3-Buten-1-ynyl-2_2'-bithienyl	Annotated	-0.43894	-0.1413	0.071654	0.1749
5-Methylthio-D-ribose	Annotated	-1.0281	-0.37006	1.5677e-05	0.00040089
5-Acetamidopentanoate	Annotated	-0.21119	-0.033481	0.94608	0.96403
5-Aminolevulinate	Annotated	0.18207	0.062854	0.40473	0.56895
5-Dehydro-4-deoxy-D-glucarate	Annotated	0.73605	0.1691	0.040108	0.121
5-Guanidino-2-oxopentanoate	Annotated	1.1728	0.24495	0.060173	0.16156
5-guanidino-3-methyl-2-oxo-pentanoate	Annotated	0.91654	0.21881	0.12185	0.24599
5-Hydroxyconiferaldehyde	Annotated	-0.38708	-0.084124	0.38087	0.54332
5-Hydroxypentanoate	Annotated	0.062598	0.014357	0.92995	0.95484
5-Methylcytidine	Annotated	0.28539	0.098649	0.077697	0.1822
FA 81 2Z-octenoic acid	Annotated	-1.6358	-0.35934	0.0025439	0.019209
5-O-Methylembelin	Annotated	0.84207	0.18459	0.050409	0.14026
6-Amino-2-oxohexanoate	Annotated	0.0093264	0.0024031	0.98071	0.98622
6-Deoxoteasterone	Annotated	0.4622	0.13976	0.29278	0.45705
6-Gingerol	Annotated	0.028208	0.0077654	0.80909	0.88781
10-oxogeranial	Annotated	-1.6254	-0.35542	0.0037171	0.023587
PC 181/203 1-9Z-octadecenoyl-2-5Z_8Z_11Z-eicosatrienoyl-sn-glycero-3-phosphocholine	Annotated	-1.096	-0.35511	1.266e-06	5.6655e-05
9-Decenoylcarnitine	Annotated	-1.7109	-0.35099	0.0037265	0.023587
8-methylthiooctylhydroximate	Annotated	0.089602	0.019973	0.8301	0.896
8-Oxocoformycin	Annotated	0.0092231	0.0030567	0.84607	0.89791
9'-Carboxy-gama-chromanol	Annotated	-0.46441	-0.15941	0.23134	0.387
9Z-Hexadecenoic acid	Annotated	-1.7593	-0.34104	0.0077633	0.038927
Imidazol-5-yl-pyruvate	Annotated	-0.73956	-0.33918	0.0040015	0.024144
9Z-Tetradecenoic acid	Annotated	-0.68537	-0.13577	0.33959	0.50797
Acetoacetate	Annotated	-0.4704	-0.092181	0.14687	0.27967
Crocetin	Annotated	-1.0446	-0.33657	0.001174	0.011742
Actinidine	Annotated	-0.15866	-0.043686	0.85964	0.90239
Adenine	Identified	0.24914	0.033768	0.86337	0.90376
Adenosine	Identified	0.64908	0.10214	0.30941	0.47882
2-Ethylhexyl phthalate	Annotated	-1.0712	-0.33656	0.0087971	0.042179
Ala-Pro	Annotated	0.12037	0.027423	0.97947	0.98622
Ala-Pro-Arg	Annotated	0.33394	0.087114	0.42258	0.58487
Ala-Ser	Annotated	0.39891	0.11647	0.22518	0.37796
N-Acetyl-D-glucosamine	Identified	-0.92212	-0.33509	0.0068293	0.037044
Cerulenin	Annotated	-1.3557	-0.33118	0.0012245	0.011742
Allantoin	Identified	-0.5745	-0.084618	0.208	0.35686
allylcysteine	Annotated	0.72421	0.19521	0.12036	0.24483
alpha-N-Phenylacetyl-L-glutamine	Annotated	0.013581	0.0023964	0.93687	0.95828
Apiole	Annotated	-0.61865	-0.19991	0.12913	0.25033
FA 181 9Z-octadecenoic acid	Annotated	-1.5387	-0.33011	0.0027122	0.019951
Ascorbate 2-sulfate	Annotated	0.48311	0.11259	0.18963	0.33278
Ascosalitoxin	Annotated	0.080846	0.013074	0.89383	0.92661
Asn-Lys-His-His	Annotated	0.63149	0.10432	0.21275	0.36183
Asp-Leu-Met-Cys	Annotated	0.58192	0.16133	0.18791	0.33194
Benzoate	Annotated	0.61783	0.13966	0.12869	0.25033
beta-Alanyl-L-arginine	Annotated	0.20937	0.034449	0.74815	0.85845
SMd181/1819Z	Annotated	-1.1229	-0.3233	2.2085e-05	0.00051564
2-Octenoylcarnitine	Annotated	-1.4919	-0.32273	0.0105	0.047785
Bilirubin	Annotated	0.22652	0.051925	0.30918	0.47882
Br-	Annotated	-0.15045	-0.054262	0.5408	0.69795
Butanal	Annotated	-0.25103	-0.073859	0.60662	0.73534
Butanoic acid	Annotated	0.12474	0.038985	0.57809	0.71652
Caffeic aldehyde	Annotated	0.72248	0.1623	0.37631	0.54032
CAI-1	Annotated	-0.58208	-0.16181	0.29263	0.45705
FA 200 11Z-eicosenoic acid	Annotated	-1.4452	-0.31762	0.0028803	0.020155
Carbamoyl phosphate	Annotated	0.090121	0.018217	0.99751	0.99751
Cerd181/230	Annotated	0.89096	0.14442	0.2613	0.42521
Ala-Ser-Ser	Annotated	-1.4943	-0.31757	0.00051196	0.0061094
Chenodeoxycholicacidsulfate	Annotated	0.083983	0.013201	0.85842	0.90239
Cholate	Annotated	-0.24497	-0.031159	0.55208	0.70756
Cholesterolsulfate	Annotated	0.51671	0.14913	0.36483	0.53093
Choline	Identified	-0.0081211	-0.0027792	0.81105	0.88781
Octadecanamide	Annotated	-1.1948	-0.31232	0.0038677	0.023873
N4-Acetylcytidine	Annotated	-1.2478	-0.31173	3.8224e-05	0.00084147
2-monooleoylglycerol	Annotated	-1.0138	-0.31136	0.0033527	0.021956
FA 100 O-decanoyl-R-carnitine	Annotated	-1.61	-0.31066	0.017123	0.067192
Coniferyl alcohol	Annotated	0.41239	0.060098	0.56571	0.71647
Linoleate	Annotated	-1.3776	-0.30295	0.0090517	0.043016
Met-Gly-Ser	Annotated	-0.83778	-0.3011	0.0029276	0.020155
Maleic acid	Annotated	-1.1818	-0.30054	0.010119	0.046842
Tenuazonic acid	Annotated	-0.93086	-0.29983	0.008419	0.041027
CTAB	Annotated	0.19231	0.041663	0.75971	0.86433
3-Dimethylaminopropyl benzoate	Annotated	-0.70804	-0.29703	0.003034	0.020366
PI 180/180 1_2-di-9Z-octadecenoyl-sn-glycero-3-phospho-1'-myo-inositolammonium salt	Annotated	-0.9716	-0.29679	0.013619	0.057137
Cys-Pro	Annotated	-0.20165	-0.061355	0.44388	0.60963
Daminozide	Annotated	0.030455	0.0069285	0.76873	0.86907
1_2-dioctanoyl-1-amino-2_3-propanediol	Annotated	-1.4145	-0.29171	0.013332	0.056373
Decanoic acid	Annotated	0.34465	0.090654	0.55851	0.71072
delta1-Piperideine-2-carboxylate	Annotated	-0.57722	-0.15138	0.090569	0.20181
delta-Guanidinovaleric acid	Annotated	0.97017	0.22043	0.057756	0.15586
D-Erythrose	Annotated	-1.0263	-0.28968	0.001751	0.01471
Dethiobiotin	Annotated	0.48532	0.17336	0.050154	0.14026
DG150/1846Z_9Z_12Z_15Z/00	Annotated	0.62599	0.18323	0.097006	0.21005
FA 124 2E_4E_8Z_10E-dodecatetraenoic acid	Annotated	-1.2197	-0.28481	0.002922	0.020155
D-Gluconic acid	Identified	-0.0068116	-0.0017578	0.85954	0.90239
D-Glucono-1_5-lactone	Annotated	-0.27854	-0.075543	0.59665	0.72654
L-Hypoglycin	Annotated	-1.4526	-0.28375	0.0002852	0.003927
CPPU	Annotated	-1.0916	-0.28281	0.011175	0.05043
D-Glucuronate	Annotated	-0.43847	-0.13139	0.20435	0.35285
D-Glycerate	Annotated	-0.55284	-0.1497	0.12777	0.24957
D-Histidine	Annotated	0.6105	0.16674	0.11005	0.22907
Diacetyl	Annotated	-0.47317	-0.16584	0.26418	0.42859
Leu-Ala	Annotated	-1.0061	-0.2783	0.0047794	0.027597
Cyclohexane-1_3-dione	Annotated	-0.75442	-0.27115	0.011313	0.050628
Dimethyl adipate	Annotated	-0.027609	-0.0077272	0.74626	0.85811
di-n-Undecylamine	Annotated	0.30715	0.077811	0.67422	0.79804
dITP	Annotated	-0.9375	-0.21591	0.12761	0.24957
R-3-Hydroxybutanoate	Identified	-1.3165	-0.26926	0.022503	0.082768
L-gamma-Glutamyl-L-hypoglycin	Annotated	-0.8405	-0.26818	0.029771	0.09808
Docosahexaenoicacid	Annotated	-0.50556	-0.11529	0.33003	0.49644
Dodecanoic acid	Annotated	0.20874	0.048255	0.49702	0.66064
Dopamine 3-O-sulfate	Annotated	-0.26155	-0.04775	0.74519	0.85811
Palmiticamide	Annotated	-0.89749	-0.2618	0.010372	0.047605
FA methyl180 11R_12S-methylene-octadecanoic acid	Annotated	-1.1486	-0.26106	0.021793	0.081371
D-Sorbitol	Annotated	-0.58699	-0.14676	0.13072	0.2525
D-Xylulose	Annotated	-0.2495	-0.063844	0.55736	0.71072
GL methyl150/80 1-14-methyl-pentadecanoyl-2-8-3-ladderane-octanyl-sn-glycerol	Annotated	-0.78237	-0.25694	0.011925	0.052489
Ecgonine	Annotated	-0.049885	-0.011717	0.87038	0.90756
Ectoine	Annotated	-0.25951	-0.044305	0.94957	0.96576
Elaidiccarnitine	Annotated	0.051348	0.012597	0.7539	0.86321
EPTC	Annotated	0.10131	0.019467	0.81482	0.88781
Ergothioneine	Annotated	0.23344	0.051498	0.36006	0.52922
Glycochenodeoxycholate 7-sulfate	Annotated	-1.4396	-0.25629	0.017285	0.067263
Ethyl 3-oxohexanoate	Annotated	-0.39922	-0.096405	0.31713	0.48796
6-methyltetrahydropterin	Annotated	-1.2969	-0.25393	0.0057264	0.032369
Theophylline	Annotated	-2.1242	-0.25277	0.0010921	0.011278
FA 110 undecanoic acid	Annotated	-0.26876	-0.083308	0.56968	0.71652
FA 111 10-undecenoic acid	Annotated	-1.6538	-0.32836	0.035311	0.11024
FA 112 4_10-undecadiynal	Annotated	-0.33591	-0.10188	0.18612	0.32985
Tiglylcarnitine	Annotated	-0.89109	-0.24091	0.0067228	0.036838
FA 140/20 Tetradecanedioic acid	Annotated	-0.25387	-0.05505	0.62934	0.75774
FA 142 5_8-tetradecadienoic acid	Annotated	0.85229	0.17055	0.12506	0.24873
FA 160/20 Hexadecanedioic acid	Annotated	-0.0025757	-0.00063291	0.83231	0.896
FA 170 heptadecanoic acid	Annotated	-0.4299	-0.10383	0.37597	0.54032
FA 204 5Z_8Z_11Z_14Z-eicosatetraenoic acid	Annotated	-0.9627	-0.24027	0.028316	0.094445
FA 182 9S-hydroperoxy-10E_12Z-octadecadienoic acid	Annotated	0.011137	0.0026909	0.80901	0.88781
FA 183 13S-hydroperoxy-9Z_11E_14Z-octadecatrienoic acid	Annotated	0.10514	0.025093	0.81787	0.88781
FA 183 9Z_12Z_15Z-octadecatrienoic acid	Annotated	-0.91262	-0.20148	0.094199	0.20563
FA 184 6Z_9Z_12Z_15Z-octadecatetraenoic acid	Annotated	-0.2612	-0.045543	0.54198	0.69795
Lys-Val	Annotated	-0.83653	-0.24024	0.0080661	0.039739
FA 200 eicosanoic acid	Annotated	-0.05122	-0.013621	0.85777	0.90239
PC 181 1-11Z-octadecenyl-sn-glycero-3-phosphocholine	Annotated	-0.69809	-0.23882	0.020529	0.078186
FA 205 5Z_8Z_11Z_14Z_17Z-eicosapentaenoic acid	Annotated	-0.28898	-0.063521	0.71893	0.83256
FA 224 7Z_10Z_13Z_16Z-docosatetraenoic acid	Annotated	-1.0003	-0.2419	0.037388	0.11539
FA 260/20 Hexacosanedioic acid	Annotated	0.077929	0.020916	0.84604	0.89791
FA 60 O-hexanoyl-R-carnitine	Annotated	-1.0304	-0.23579	0.061128	0.16331
FA 70 heptanoic acid	Annotated	0.0023164	0.00067597	0.8668	0.90559
FA 80 octanoic acid	Annotated	0.10633	0.027068	0.87851	0.9125
Dihydrobiopterin	Annotated	-1.069	-0.23731	0.0017531	0.01471
FA amino80 3-amino-octanoic acid	Annotated	-0.8113	-0.18178	0.11354	0.23449
FA hydroxy_oxo70/20 4-hydroxy-2-oxo-Heptanedioic acid	Annotated	-0.40627	-0.13406	0.082676	0.18979
FA hydroxy100 9-hydroxy-decanoic acid	Annotated	-0.16966	-0.035751	0.87257	0.90808
FA hydroxy110 2-hydroxy-undecanoic acid	Annotated	-1.2803	-0.26882	0.061707	0.16352
FA hydroxy180 2S-hydroxy-octadecanoic acid	Annotated	-0.40943	-0.13385	0.1541	0.28855
FA hydroxy180 9_10-dihydroxy-octadecanoic acid	Annotated	0.21952	0.05427	0.38619	0.54719
FA hydroxy181 9_10-dihydroxy-12Z-octadecenoic acid	Annotated	0.73636	0.19434	0.048388	0.13676
FA hydroxy182 9S-hydroxy-10E_12Z-octadecadienoic acid	Annotated	0.72969	0.19409	0.06764	0.16973
FA hydroxy60 4-hydroxy-hexanoic acid	Annotated	0.86818	0.18989	0.12235	0.24608
FA Methyl jasmonate	Annotated	-1.1669	-0.22539	0.063033	0.16352
FA methyl_hydroxy_oxo52/40 methyl 4-2-2-formyl-vinyl-3-hydroxy-5-oxo-cyclopentyl-butanoate	Annotated	-0.19523	-0.03254	0.85343	0.90239
FA methyl121 2-methyl-2-dodecenoic acid	Annotated	0.088204	0.026167	0.7381	0.85239
FA methyl140 12-methyl-tetradecanoic acid	Annotated	-0.27501	-0.065216	0.68059	0.79973
Taurochenodeoxycholate-3-sulfate	Annotated	-1.5556	-0.23302	0.012557	0.053516
FA methyl71 2-methyl-2E-heptenoic acid	Annotated	-1.4062	-0.30229	0.050678	0.14028
FA O-Palmitoyl-R-carnitine	Annotated	0.24698	0.068921	0.46655	0.63108
FA oxo_amino60 3-oxo-5S-amino-hexanoic acid	Annotated	0.27927	0.039773	0.84471	0.89791
Creatinine	Identified	-0.4534	-0.2274	0.0076701	0.038927
FA oxo121 12-oxo-10E-dodecenoic acid	Annotated	-0.14356	-0.037348	0.8076	0.88781
FA oxo140 3-oxo-tetradecanoic acid	Annotated	-0.023466	-0.0063811	0.92117	0.9494
FA oxo160 3-oxo-hexadecanoic acid	Annotated	0.23578	0.052637	0.062876	0.16352
FA oxo183 4-oxo-9Z_11E_13E-octadecatrienoic acid	Annotated	0.11808	0.036702	0.81463	0.88781
FA oxo280 19-oxo-22Z-octacosenoic acid	Annotated	0.21693	0.058269	0.67471	0.79804
FA oxo51/50/80 1S_2S-3-oxo-2-2'Z-pentenyl-cyclopentaneoctanoic acid	Annotated	0.58263	0.17231	0.15521	0.28855
FA oxo52/50/40 1S_2S-3-oxo-2-pentyl-cyclopentanebutanoic acid	Annotated	-0.37108	-0.09866	0.36221	0.52922
FA oxo52/50/60 1R_2R-3-oxo-2-pentyl-cyclopentanehexanoic acid	Annotated	0.25612	0.075656	0.2322	0.38724
FA trihydroxy40 2_3_4-trihydroxy-butanoic acid	Annotated	-0.35249	-0.12648	0.12171	0.24599
Fagomine	Annotated	0.70404	0.1336	0.093948	0.20563
Formyl-N-acetyl-5-methoxykynurenamine	Annotated	0.26382	0.043172	0.63354	0.7594
Fructoselysine	Annotated	-0.021672	-0.005252	0.816	0.88781
Fv hydroxy60 3_4_5_2'_4'_6'-Hexahydroxychalcone 2'-glucoside	Annotated	-0.79946	-0.15279	0.099571	0.21218
gamma-Glutamyl-gamma-aminobutyraldehyde	Annotated	-0.50313	-0.13051	0.45428	0.61916
2-Oxobutanoate	Annotated	-0.61108	-0.22611	0.012105	0.05285
gamma-thiomethyl glutamate	Annotated	0.25296	0.083696	0.44655	0.61017
Gibberellin A15	Annotated	-0.78436	-0.1888	0.039998	0.121
D-Glucose	Annotated	-0.65292	-0.22324	0.0078289	0.038927
Glu-Asp-Glu	Annotated	0.52023	0.12575	0.26782	0.4288
Glu-Asp-Phe	Annotated	0.32288	0.083516	0.53502	0.69446
Glucoputranjivin	Annotated	0.11234	0.032812	0.93659	0.95828
Glu-Gly	Annotated	0.3158	0.091437	0.24605	0.40781
SMd181/22113Z	Annotated	-0.68419	-0.21883	0.025761	0.087556
Glu-Phe-Trp	Annotated	0.33347	0.062293	0.041376	0.12344
L-Arabinose	Annotated	-0.65651	-0.2116	0.0099461	0.046444
3-Oxopropanoate	Annotated	-0.56025	-0.20999	0.019052	0.07308
Glycine	Identified	0.45785	0.15364	0.075829	0.17938
Taurine	Identified	-0.66359	-0.20884	0.023496	0.083996
Glycodeoxycholate	Annotated	0.45913	0.076921	0.57734	0.71652
7-Methylxanthine	Annotated	-1.3362	-0.20689	0.0046964	0.027413
GP 160 1-hexadecanoyl-2-sn-glycero-3-phosphate	Annotated	0.23884	0.078121	0.48162	0.64513
GP 180 1-octadecanoyl-2-sn-glycero-3-phosphate	Annotated	0.045621	0.013595	0.80176	0.88781
L-Homocitrulline	Annotated	-0.82606	-0.20611	0.012452	0.053516
Hexadecanoic acid	Annotated	-0.9288	-0.24121	0.045148	0.13174
Hexanoic acid	Annotated	0.36761	0.10943	0.32858	0.49591
Hippurate	Annotated	-0.42309	-0.075608	0.52185	0.68685
Homoarginine	Annotated	0.75517	0.22166	0.035668	0.11072
Homostachydrine	Annotated	0.016822	0.0036802	0.92288	0.9494
Hydroxymethylphosphonate	Annotated	0.029708	0.0055271	0.96759	0.97853
2-Acetolactate	Annotated	-0.59468	-0.20214	0.02452	0.085305
Leu-Asp-Arg	Annotated	-0.89928	-0.19817	0.00016507	0.0025327
Hypoxanthine	Identified	-0.80502	-0.1523	0.079178	0.18327
Icosadienoic acid	Annotated	-0.966	-0.22389	0.053048	0.14534
ST trihydroxy20 11beta_17_21-trihydroxypregn-4-ene-3_20-dione	Annotated	-0.78866	-0.19626	0.026388	0.088564
Ile-Pro	Annotated	-0.54941	-0.17194	0.067017	0.16896
Ile-Ser-Ser-Tyr	Annotated	-0.77731	-0.21758	0.10509	0.22131
Glutarylcarnitine	Annotated	-0.66093	-0.18704	3.9175e-05	0.00084147
Imidazole-4-acetate	Identified	-0.33713	-0.074894	0.32058	0.49045
Iminodiacetate	Annotated	-0.36316	-0.13224	0.22132	0.37374
Iminoglycine	Annotated	0.08545	0.02871	0.69374	0.81163
Hypotaurine	Annotated	-0.76426	-0.18667	0.023641	0.083996
L-Methionine S-oxide	Annotated	-0.74843	-0.17514	0.030354	0.099392
5-6-Dihydrouridine	Annotated	-0.74441	-0.16701	0.016917	0.067192
N6-Methyl-L-lysine	Annotated	-0.64633	-0.15272	0.00010679	0.0019115
Indoxylsulfate	Annotated	0.54098	0.11491	0.38128	0.54332
Inosine	Identified	-0.64138	-0.12781	0.25111	0.41364
Isocitrate	Annotated	-0.99643	-0.24682	0.11689	0.23957
Ala-Thr-Cys-Cys	Annotated	-0.56815	-0.14413	0.0030904	0.020488
Itaconate	Annotated	-0.78826	-0.21353	0.19719	0.34381
PC 181/225 1-11Z-octadecenoyl-2-7Z_10Z_13Z_16Z_19Z-docosapentaenoyl-sn-glycero-3-phosphocholine	Annotated	-0.47191	-0.13477	0.023071	0.083711
L-2-Amino-3-oxobutanoic acid	Annotated	-0.62464	-0.159	0.12377	0.24801
L-2-Aminoadipate	Identified	-0.54223	-0.14623	0.2606	0.42521
ST hydroxy30 5Z_7E-1R_2R_3R-2-3-hydroxypropoxy-9_10-seco-5_7_1019-cholestatriene-1_3_25-triol	Annotated	-0.41552	-0.10417	0.0037775	0.023587
L-Arabinonate	Annotated	0.098163	0.022544	0.65214	0.77996
DL-2-Aminooctanoicacid	Annotated	0.5511	0.13413	0.0014561	0.012818
L-Arginine	Annotated	0.25753	0.067457	0.31079	0.47957
Laserpitin	Annotated	-0.26921	-0.050087	0.16494	0.30024
L-Asparagine	Identified	0.33618	0.093747	0.51255	0.67961
L-Aspartate	Identified	-0.15451	-0.040019	0.67382	0.79804
Phe-Trp	Annotated	0.74822	0.13765	0.0073237	0.038927
L-Lysine	Annotated	0.50914	0.17025	0.02892	0.095863
4-amino-4-deoxy-L-arabinose	Annotated	0.57998	0.17063	0.011528	0.051159
L-Cystine	Annotated	0.68699	0.18486	0.03241	0.10548
L-1-Pyrroline-3-hydroxy-5-carboxylate	Annotated	0.62704	0.17967	0.0077326	0.038927
FA oxo_hydroxy183 12-oxo-14_18-dihydroxy-9Z_13E_15Z-octadecatrienoic acid	Annotated	0.72332	0.18315	0.0069205	0.037163
Hypaphorine	Annotated	1.0016	0.18668	0.026388	0.088564
Leu-Lys-Pro	Annotated	-0.1936	-0.050946	0.35901	0.52922
Leu-Pro	Annotated	-0.52455	-0.17215	0.070909	0.17387
Leu-Val	Annotated	0.58523	0.14553	0.086026	0.19492
R-Lactate	Annotated	0.91493	0.18713	0.023027	0.083711
L-Glutamate	Annotated	-0.048438	-0.013003	0.80711	0.88781
L-Glutamate 5-semialdehyde	Annotated	0.61529	0.13917	0.047375	0.13461
L-Glutamine	Identified	-0.43644	-0.19846	0.2034	0.35233
SP Sphing-4-enine-1-phosphate	Annotated	0.77401	0.18958	0.017142	0.067192
D-Glucarate	Annotated	0.74258	0.19368	0.024968	0.085947
Sinapoyl aldehyde	Annotated	0.95213	0.19381	0.0093736	0.044155
Indoleacrylicacid	Annotated	1.0821	0.19595	0.018303	0.07071
Linalyl acetate	Annotated	-0.50406	-0.12253	0.41291	0.57467
Linamarin	Annotated	0.24718	0.085573	0.15359	0.28855
Linoelaidylcarnitine	Annotated	0.33854	0.071739	0.35632	0.52922
2_3_4_5-Tetrahydropyridine-2-carboxylate	Annotated	1.155	0.20514	0.0012903	0.012156
cis-Aconitate	Annotated	1.2299	0.2117	0.021849	0.081371
LL-2_6-Diaminoheptanedioate	Annotated	-0.14064	-0.044814	0.96557	0.97833
2-Furoate	Annotated	1.1716	0.21535	0.015581	0.063386
Calpeptin	Annotated	1.0637	0.21569	0.0024395	0.019209
L-Lysine 1_6-lactam	Annotated	-0.63405	-0.14114	0.12742	0.24957
L-Methionine	Identified	0.61126	0.21341	0.035222	0.11024
Nitrilotriacetic acid	Annotated	1.3107	0.22691	0.023775	0.083996
L-Ornithine	Identified	0.25916	0.088555	0.28944	0.45581
Lotaustralin	Annotated	-0.85733	-0.25516	0.068107	0.17011
Acetylenedicarboxylate	Annotated	1.4022	0.23241	0.020685	0.078225
L-Phenylalanine	Identified	0.34381	0.11731	0.57423	0.71652
L-Pipecolate	Annotated	1.4152	0.24591	0.037986	0.1159
L-Proline	Identified	0.43102	0.17536	0.15846	0.29241
L-proline amide	Annotated	0.8164	0.18968	0.064931	0.16604
4-Imidazolone-5-propanoate	Annotated	0.8065	0.23343	0.0024752	0.019209
L-Rhamnose	Annotated	-0.35199	-0.11212	0.1165	0.23957
L-Serine	Identified	-0.035517	-0.01365	0.71698	0.83256
R-2-Hydroxyglutarate	Identified	0.8741	0.23863	0.0076962	0.038927
Orotate	Identified	0.89936	0.23977	0.016487	0.066072
L-Tyrosine	Identified	0.11825	0.045754	0.76857	0.86907
LysoPC170	Annotated	0.22313	0.061866	0.5566	0.71072
LysoPC180	Annotated	1.0909	0.2288	0.033212	0.10679
LysoPC20111Z	Annotated	-0.36076	-0.11223	0.36002	0.52922
4-Chlorotoluene	Annotated	0.83535	0.24293	0.021972	0.081371
LysoPC2045Z_8Z_11Z_14Z	Annotated	-0.59434	-0.21961	0.074993	0.17819
LysoPE00/1829Z_12Z	Annotated	1.1502	0.22508	0.065988	0.16715
LysoPE00/2264Z_7Z_10Z_13Z_16Z_19Z	Annotated	-0.73337	-0.22034	0.062281	0.16352
Lys-Ser-Tyr	Annotated	-0.27943	-0.047581	0.30058	0.46786
LPA00/1829Z_12Z	Annotated	0.98367	0.24306	0.024623	0.085305
Lys-Val-Val	Annotated	0.50797	0.11547	0.40739	0.5712
Gamma-Glutamylglutamine	Annotated	1.0697	0.24665	0.00073774	0.008085
Malonate	Identified	0.30062	0.092815	0.58215	0.71866
Mesaconate	Identified	0.55559	0.12896	0.17563	0.31437
Metalaxyl	Annotated	0.096626	0.017692	0.91217	0.94199
L-Cysteinylglycinedisulfide	Annotated	0.82301	0.24704	0.0045294	0.026729
methiin	Annotated	1.0301	0.23811	0.072674	0.17612
Methylbisnorbiotinylketone	Annotated	0.26573	0.064423	0.97261	0.98175
Methylimidazoleacetic acid	Annotated	0.071814	0.016264	0.78793	0.88054
Met-Trp-Tyr	Annotated	-0.71148	-0.13017	0.27085	0.43032
MG00/240/00	Annotated	-0.09819	-0.02238	0.65916	0.78659
4-Guanidinobutanoate	Annotated	1.1558	0.25111	0.0084805	0.041027
Montanol	Annotated	0.66496	0.16283	0.16162	0.29722
Muramic acid	Annotated	0.77355	0.16923	0.16486	0.30024
mycobactin M	Annotated	0.43978	0.075065	0.37131	0.53745
PE 180/182 1-octadecanoyl-2-9Z_12Z-octadecadienoyl-sn-glycero-3-phosphoethanolamine	Annotated	0.93641	0.25543	0.016486	0.066072
Pentanoate	Annotated	0.91302	0.25906	0.014768	0.061003
N1-Methyl-2-pyridone-5-carboxamide	Annotated	-0.83332	-0.18836	0.24769	0.40926
L-Threonine	Identified	0.85931	0.26317	0.0025248	0.019209
N2-D-1-Carboxyethyl-L-lysine	Annotated	0.69445	0.14323	0.063801	0.16448
N2-N2-Dimethylguanosine	Annotated	0.035322	0.015461	0.95672	0.97119
N2-Succinyl-L-arginine	Annotated	0.34824	0.07239	0.091048	0.20204
ethylpyruvate	Annotated	0.92667	0.26841	0.024285	0.085237
N5-Ethyl-L-glutamine	Annotated	-1.0295	-0.17856	0.064016	0.16448
N6_N6_N6-Trimethyl-L-lysine	Annotated	-0.39473	-0.10545	0.32812	0.49591
N-6-Aminohexanoyl-6-aminohexanoate	Annotated	0.30812	0.091403	0.1494	0.28349
Monodehydroascorbate	Annotated	1.8151	0.27353	0.0077047	0.038927
N-acetyl -D- glucosaminitol	Annotated	0.68586	0.14763	0.099391	0.21218
N-Acetyl-D-fucosamine	Annotated	-0.51905	-0.081203	0.57544	0.71652
N-Acetyl-D-glucosaminate	Annotated	0.69006	0.11973	0.25465	0.41691
L-Histidine	Annotated	1.0662	0.27389	0.0019857	0.016157
N-Acetylglutamine	Identified	0.31611	0.077664	0.22523	0.37796
L-Homocysteine	Annotated	1.2246	0.2739	0.023446	0.083996
Ala-Lys-Ser-Arg	Annotated	1.5269	0.27518	9.4194e-06	0.00026622
Indole-3-acetate	Annotated	1.3016	0.28198	0.00022807	0.00331
N-Acetyl-L-histidine	Annotated	-0.11692	-0.031417	0.61547	0.74439
N-Acetyl-L-leucine	Annotated	0.7852	0.17725	0.045385	0.13174
N-Acetylputrescine	Annotated	0.54265	0.18521	0.048699	0.13692
N-Carbamyl-L-glutamate	Annotated	0.48624	0.1658	0.077191	0.18181
Ne_Ne dimethyllysine	Annotated	-0.46968	-0.14643	0.062895	0.16352
N-Formimino-L-glutamate	Annotated	-0.69955	-0.1622	0.045007	0.13174
N-Formyl-L-methionine	Annotated	0.62218	0.18306	0.17165	0.30827
NG_NG-Dimethyl-L-arginine	Annotated	-0.20235	-0.088944	0.44563	0.61017
Ngamma-Monomethyl-L-arginine	Annotated	-0.011197	-0.0039855	0.77736	0.87514
N-Heptanoylhomoserine lactone	Annotated	0.70267	0.22992	0.044853	0.13174
Nicotinamide	Identified	-0.037274	-0.008347	0.71629	0.83256
Citrate	Annotated	1.4523	0.28461	0.0043108	0.025721
N-Methylpelletierine	Annotated	-0.44383	-0.15595	0.092389	0.20417
N-Nonanoylglycine	Annotated	0.6961	0.20514	0.062614	0.16352
N-octanoyl-L-homoserine	Annotated	0.56989	0.16506	0.15583	0.28855
Nonanoic acid	Annotated	0.34968	0.1096	0.36712	0.53282
Npi-Methyl-L-histidine	Identified	-0.86906	-0.14524	0.19895	0.34575
N-Undecanoylglycine	Annotated	0.26394	0.065559	0.68474	0.80285
O-Acetylcarnitine	Annotated	-0.61223	-0.17285	0.23831	0.3962
O-Acetyl-L-homoserine	Annotated	-0.26577	-0.075109	0.48174	0.64513
O-Acetyl-L-serine	Annotated	-0.3161	-0.1113	0.26669	0.4288
O-Acetyl-L-serine.1	Annotated	-0.57811	-0.14863	0.2208	0.37374
O-Butanoylcarnitine	Annotated	0.8	0.22353	0.055308	0.15
Ascorbate	Annotated	2.0419	0.28474	0.0066325	0.036838
Octadecanoic acid	Annotated	-0.39526	-0.11283	0.41836	0.58051
Octylamine	Annotated	-0.32152	-0.088447	0.4809	0.64513
omega-Cyclohexylundecanoic acid	Annotated	-1.1433	-0.24816	0.042563	0.12628
D-Ornithine	Annotated	0.95742	0.28969	0.0075714	0.038927
Glycylproline	Annotated	1.0817	0.2916	0.0025755	0.019209
Thienamycin	Annotated	1.4929	0.29266	0.014021	0.058365
Orthophosphate	Annotated	-0.13585	-0.06077	0.44035	0.60633
Glu-Leu	Annotated	1.2415	0.30159	0.025632	0.087556
Pantothenate	Annotated	0.38767	0.13182	0.045653	0.1318
PC1829Z_12Z/1819Z	Annotated	0.96789	0.30582	0.015492	0.063386
Indolelactate	Annotated	1.1466	0.30995	0.012476	0.053516
1-Palmitoylglycerophosphocholine	Annotated	1.1974	0.31659	0.0013767	0.012703
PC 150 1-pentadecanoyl-sn-glycero-3-phosphocholine	Annotated	0.19293	0.052573	0.59038	0.72382
PC 160 1-hexadecanoyl-sn-glycero-3-phosphocholine	Annotated	0.42483	0.15761	0.16963	0.30568
PC 160/160 1-hexadecanoyl-2-hexadecanoyl-sn-glycero-3-phosphocholine	Annotated	0.19939	0.04587	0.75869	0.86433
PC 160/181 1-hexadecanoyl-2-11Z-octadecenoyl-sn-glycero-3-phosphocholine	Annotated	0.83197	0.24387	0.034121	0.10907
PC 160/182 1-hexadecanoyl-2-9Z_12Z-octadecadienoyl-sn-glycero-3-phosphocholine	Annotated	0.61273	0.21444	0.046618	0.13316
N-Acetyl-L-aspartate	Annotated	1.8501	0.32921	0.0066739	0.036838
PC 160/226 1-hexadecanoyl-2-4Z_7Z_10Z_13Z_16Z_19Z-docosahexaenoyl-sn-glycero-3-phosphocholine	Annotated	-0.21935	-0.068654	0.39403	0.55536
PC 161 1-1Z-hexadecenyl-sn-glycero-3-phosphocholine	Annotated	-0.57157	-0.2055	0.065264	0.1661
PC 161/182 1-1Z-hexadecenyl-2-9Z_12Z-octadecadienoyl-sn-glycero-3-phosphocholine	Annotated	0.25746	0.088168	0.41308	0.57467
PC 180 1-octadecanoyl-sn-glycero-3-phosphocholine	Annotated	-0.035116	-0.011734	0.81304	0.88781
PC 180/224 1-octadecanoyl-2-7Z_10Z_13Z_16Z-docosatetraenoyl-sn-glycero-3-phosphocholine	Annotated	0.45845	0.14103	0.32548	0.49513
Choline phosphate	Identified	1.8871	0.32927	0.00043361	0.005292
PC 181/180 1-1Z-octadecenyl-2-9Z-octadecenoyl-sn-glycero-3-phosphocholine	Annotated	0.06874	0.023472	0.9857	0.98938
PC 181/181 1-9Z-octadecenoyl-2-9Z-octadecenoyl-sn-glycero-3-phosphocholine	Annotated	0.32053	0.10727	0.45941	0.62456
Cys-Cys-Pro	Annotated	1.3405	0.33304	0.0002277	0.00331
Betaine aldehyde	Annotated	1.2459	0.33446	0.0001606	0.0025327
PC 181/226 1-11Z-octadecenoyl-2-4Z_7Z_10Z_13Z_16Z_19Z-docosahexaenoyl-sn-glycero-3-phosphocholine	Annotated	-0.31431	-0.1069	0.26773	0.4288
PC 181/226 1-1Z-octadecenyl-2-4Z_7Z_10Z_13Z_16Z_19Z-docosahexaenoyl-sn-glycero-3-phosphocholine	Annotated	0.060612	0.020072	0.76442	0.86785
PC 182/226 1-9Z_12Z-octadecadienoyl-2-4Z_7Z_10Z_13Z_16Z_19Z-docosahexaenoyl-sn-glycero-3-phosphocholine	Annotated	0.23701	0.078166	0.67766	0.79804
PC 226 1-4Z_7Z_10Z_13Z_16Z_19Z-docosahexaenoyl-sn-glycero-3-phosphocholine	Annotated	0.085654	0.025739	0.48749	0.65119
PC160/P-180	Annotated	0.020446	0.0072036	0.86038	0.90239
PC1619Z/22213Z_16Z	Annotated	0.55973	0.15476	0.26715	0.4288
PC18111Z/P-18111Z	Annotated	0.33451	0.10793	0.32403	0.49433
L-Dehydroascorbate	Annotated	1.6889	0.33568	0.0029851	0.020291
PC20211Z_14Z/P-18111Z	Annotated	-0.39799	-0.14353	0.084168	0.19152
PC2247Z_10Z_13Z_16Z/P-180	Annotated	-0.50998	-0.18388	0.10257	0.21686
PE 160 1-hexadecanoyl-sn-glycero-3-phosphoethanolamine	Annotated	0.7472	0.23328	0.079045	0.18327
PE 161 1-1Z-hexadecenyl-sn-glycero-3-phosphoethanolamine	Annotated	0.18798	0.044677	0.57863	0.71652
PE 161/226 1-O-1Z-hexadecenyl-2-4Z_7Z_10Z_13Z_16Z_19Z-docosahexaenoyl-sn-glycero-3-phosphoethanolamine	Annotated	0.55573	0.16635	0.068807	0.17072
ST 30 5Z_7E-1S_3R-9_10-seco-5_7_1019-cholestatriene-1_3_25-triol	Annotated	1.2659	0.33851	0.0013957	0.012703
PE 180/202 1-octadecanoyl-2-11Z_14Z-eicosadienoyl-sn-glycero-3-phosphoethanolamine	Annotated	0.49887	0.14426	0.19388	0.33914
PE 180/204 1-octadecanoyl-2-5Z_8Z_11Z_14Z-eicosatetraenoyl-sn-glycero-3-phosphoethanolamine	Annotated	-0.64218	-0.18159	0.069392	0.17093
PE 181 1-9Z-octadecenoyl-sn-glycero-3-phosphoethanolamine	Annotated	0.70537	0.15122	0.25379	0.41678
PE 181/204 1-1Z-octadecenyl-2-5Z_8Z_11Z_14Z-eicosatetraenoyl-sn-glycero-3-phosphoethanolamine	Annotated	-0.16103	-0.049781	0.57042	0.71652
PE 204 1-5Z_8Z_11Z_14Z-eicosatetraenoyl-sn-glycero-3-phosphoethanolamine	Annotated	-0.37449	-0.10743	0.26931	0.42913
PE1836Z_9Z_12Z/P-18111Z	Annotated	0.047529	0.014232	0.7904	0.88059
S-Malate	Identified	1.6235	0.34302	0.00098716	0.010394
Phe-Asp-Gln	Annotated	0.18228	0.047564	0.53539	0.69446
Creatine	Annotated	1.3972	0.34475	6.1237e-05	0.0011744
Phenylgalactoside	Annotated	0.080336	0.017728	0.48981	0.65268
L-Kynurenine	Identified	1.2923	0.34508	0.0028821	0.020155
4-Trimethylammoniobutanoate	Identified	1.2659	0.35118	1.0739e-07	6.4077e-06
PR 1_13-Dihydroxy-herbertene	Annotated	-0.60504	-0.18502	0.086472	0.19511
PR 2-methylbacteriohopane-32_33_34_35-tetrol	Annotated	0.29713	0.095507	0.40954	0.57272
PR Citronellyl acetate	Annotated	-0.93511	-0.17619	0.14387	0.27494
PR Juvenile hormone III	Annotated	-0.16309	-0.04907	0.84151	0.89791
PR Vitamin E	Annotated	-0.11837	-0.03443	0.66097	0.78701
Pro-Pro	Annotated	0.112	0.035096	0.59506	0.72624
PS 180/204 1-octadecanoyl-2-5Z_8Z_11Z_14Z-eicosatetraenoyl-sn-glycero-3-phosphoserine	Annotated	-0.18767	-0.031965	0.84058	0.89791
Pseudouridine	Annotated	-0.57453	-0.17452	0.099468	0.21218
Pyridine-2_3-dicarboxylate	Annotated	0.86842	0.18369	0.12781	0.24957
Pyruvate	Identified	0.3753	0.082983	0.71938	0.83256
Quassin	Annotated	-0.54926	-0.16565	0.037865	0.1159
Quinate	Annotated	-0.37229	-0.049169	0.82803	0.896
R-1-Aminopropan-2-ol	Annotated	-0.16637	-0.028615	0.77088	0.86967
L-Citrulline	Identified	1.0892	0.3552	0.0023668	0.01897
R-3-Hydroxy-3-methyl-2-oxopentanoate	Annotated	-0.21137	-0.058222	0.78553	0.88054
PC 140/181 1-tetradecanoyl-2-11Z-octadecenoyl-sn-glycero-3-phosphocholine	Annotated	1.6408	0.35792	0.00062717	0.0070164
PC 160/183 1-hexadecanoyl-2-9Z_12Z_15Z-octadecatrienoyl-sn-glycero-3-phosphocholine	Annotated	1.353	0.36049	0.0028309	0.020155
Robustine	Annotated	-0.16305	-0.046527	0.52519	0.68752
S-2-Aceto-2-hydroxybutanoate	Annotated	0.55187	0.10873	0.29227	0.45705
S-benzyl-D-cysteine	Annotated	-0.38599	-0.049317	0.46631	0.63108
N-acetyl-L-arginine	Annotated	1.4875	0.36774	2.0675e-06	8.5402e-05
N-Acetyl-L-glutamate	Annotated	1.7389	0.37126	0.0012182	0.011742
Slaframine	Annotated	-0.25833	-0.088629	0.52748	0.68752
O-Propanoylcarnitine	Annotated	1.4242	0.37691	0.0015384	0.013325
SMd171/24115Z	Annotated	-0.34357	-0.098997	0.31866	0.48891
SMd180/1819Z	Annotated	-0.54124	-0.11606	0.32876	0.49591
SMd181/140	Annotated	0.39229	0.11049	0.34106	0.50875
Glu-Val	Annotated	1.3398	0.37851	0.0056667	0.032369
Guanidinoacetate	Annotated	1.5456	0.38649	0.00014064	0.0023601
SMd181/24115Z	Annotated	-0.74888	-0.19855	0.10988	0.22907
S-Methyl-L-methionine	Annotated	-0.52326	-0.13633	0.15101	0.28553
sn-glycero-3-Phosphocholine	Identified	0.75164	0.17169	0.11345	0.23449
sn-glycero-3-Phosphoethanolamine	Annotated	0.64689	0.15377	0.1693	0.30568
sn-Glycerol 3-phosphate	Identified	0.69827	0.16306	0.15563	0.28855
sodium dodecyl sulfate	Annotated	0.11826	0.02484	0.90115	0.9324
SP 160 N-hexadecanoyl-sphing-4-enine-1-phosphocholine	Annotated	-0.28702	-0.06945	0.57314	0.71652
SP 180/140 N-octadecanoyl-tetradecasphing-4-enine-1-phosphoethanolamine	Annotated	-0.20504	-0.053647	0.52741	0.68752
SP 220 N-docosanoyl-sphing-4-enine	Annotated	0.1934	0.036497	0.79878	0.88781
SP 240 N-15Z-tetracosenoyl-sphing-4-enine	Annotated	0.28953	0.066228	0.59276	0.72508
SP 240 N-tetracosanoyl-sphing-4-enine	Annotated	1.0132	0.21809	0.096857	0.21005
SP Scyphostatin A	Annotated	0.75248	0.19521	0.078664	0.18327
isopropyl 6-O-acetyl-beta-D-thiogalactopyranoside	Annotated	2.1355	0.40305	5.1583e-06	0.00018467
ST 20 7E-1S_3R_6R-6_19-epidioxy-9_10-seco-510_7-cholestadiene-1_3-diol	Annotated	-0.2841	-0.061258	0.36267	0.52922
Indolepyruvate	Annotated	1.7098	0.4132	0.00036525	0.0048087
ST 50 5beta-Cholestane-3alpha_7alpha_12alpha_25_26-pentol	Annotated	0.23567	0.066152	0.56312	0.71488
ST 5Z_7E-9_10-seco-5_7_1019-cholestatriene	Annotated	-0.41377	-0.10778	0.3322	0.49829
ST hydrox 3alpha_7alpha-Dihydroxy-5beta-cholan-24-oic Acid	Annotated	1.0519	0.1669	0.2088	0.35709
L-Tryptophan	Identified	1.371	0.42491	4.3995e-05	0.00090868
ST hydroxy30 5Z_7E-1R_2R_3R-2-5-hydroxypentoxy-9_10-seco-5_7_1019-cholestatriene-1_3_25-triol	Annotated	0.099833	0.033609	0.78872	0.88054
L-Leucine	Identified	1.3957	0.42755	0.0012079	0.011742
Stachydrine	Annotated	-0.52692	-0.075539	0.51383	0.67962
Stearoylcarnitine	Annotated	0.66027	0.19212	0.089848	0.20103
Succinate	Annotated	0.90278	0.22975	0.068987	0.17072
Sulfate	Annotated	0.046414	0.010401	0.99203	0.99388
LysoPC2035Z_8Z_11Z	Annotated	1.6605	0.45065	0.00016084	0.0025327
E-2-Butenyl-4-methyl-threonine	Annotated	1.4688	0.46176	0.00014025	0.0023601
Taxa-420_1112-dien-5alpha-yl acetate	Annotated	-0.56337	-0.12888	0.3607	0.52922
Teasterone	Annotated	-0.062548	-0.018501	0.21292	0.36183
N2-D-1-Carboxyethyl-L-arginine	Annotated	1.6334	0.48323	1.2272e-06	5.6655e-05
Tetradecanoic acid	Annotated	-0.55935	-0.12977	0.3875	0.5476
Tetradecanoylcarnitine	Annotated	-0.8239	-0.21085	0.10067	0.21367
Tetrapentylammonium	Annotated	0.62235	0.1272	0.38144	0.54332
L-Ala-L-Glu	Annotated	2.1581	0.49672	7.5053e-06	0.00023708
PC 140 1-tetradecanoyl-sn-glycero-3-phosphocholine	Annotated	2.3268	0.50117	3.5133e-06	0.00013476
Thr-Ala	Annotated	0.44411	0.1471	0.08387	0.19152
PC 140/182 1-tetradecanoyl-2-9Z_12Z-octadecadienoyl-sn-glycero-3-phosphocholine	Annotated	2.1256	0.50151	1.4242e-05	0.00038241
Ethyl 3-oxobutanoate	Annotated	1.7169	0.5064	6.5165e-05	0.0012067
trans-Hexadec-2-enoylcarnitine	Annotated	-1.4127	-0.274	0.03447	0.10953
Tributyl phosphate	Annotated	-1.0269	-0.18129	0.16414	0.30024
Triethanolamine	Annotated	-0.43572	-0.082964	0.83259	0.896
triethyl phosphate	Annotated	-0.50358	-0.16525	0.15521	0.28855
Triton X-100	Annotated	0.30965	0.078246	0.42383	0.58508
Uracil	Annotated	0.3394	0.12039	0.16729	0.3035
Urate	Annotated	-0.49502	-0.15527	0.093831	0.20563
Urea-1-carboxylate	Annotated	0.403	0.13442	0.13958	0.26865
Uridine	Identified	0.17429	0.061467	0.57909	0.71652
Urocanate	Annotated	-0.2653	-0.063978	0.94564	0.96403
Val-Val	Annotated	0.10263	0.026052	0.53878	0.69716
Varanicacid	Annotated	0.33647	0.09475	0.18274	0.32602
L-Carnitine	Identified	1.5992	0.52366	1.9507e-09	2.6188e-07
XTP	Annotated	0.82635	0.14829	0.2683	0.4288
S-Dihydroorotate	Annotated	3.0536	0.56701	9.5223e-08	6.3918e-06
ZAPA	Annotated	-0.45362	-0.10122	0.38442	0.54612
