# Supplementary material for: Pharmacometabolomics of Meglumine Antimoniate in Patients With Cutaneous Leishmaniasis
Source: Front Pharmacol. 2019 Jun 20;10:657. doi: 10.3389/fphar.2019.00657 (PMC6595045; doi:10.3389/fphar.2019.00657)
Supplement: Supplementary file 4 [file DataSheet_3.xlsx]

## Sheet: OPLS-DA
Metabolites	p[1]	p(corr)[1]
FA 160/20 Hexadecanedioic acid	0.96943	0.3204
FA methyl_hydroxy_oxo52/40 methyl 4-2-2-formyl-vinyl-3-hydroxy-5-oxo-cyclopentyl-butanoate	1.8334	0.41056
FA Methyl jasmonate	1.503	0.39044
PC 160/182 1-hexadecanoyl-2-9Z_12Z-octadecadienoyl-sn-glycero-3-phosphocholine	-0.66887	-0.31533
PE 180/202 1-octadecanoyl-2-11Z_14Z-eicosadienoyl-sn-glycero-3-phosphoethanolamine	-0.84749	-0.32964
ST hydrox 3alpha_7alpha-Dihydroxy-5beta-cholan-24-oic Acid	-1.7789	-0.37954
ST hydroxy30 5Z_7E-1R_2R_3R-2-3-hydroxypropoxy-9_10-seco-5_7_1019-cholestatriene-1_3_25-triol	0.91069	0.30681
2-Hydroxyethanesulfonate	0.76171	0.32403
2-Hydroxypyridine	-2.0656	-0.49527
2-Oxoglutaramate	0.75321	0.35442
2-Oxoglutarate	1.142	0.33815
4-Hydroxybutanoic acid	1.1444	0.34619
Acetoacetate	1.2269	0.32245
Ala-Lys-Ser-Arg	1.6724	0.40446
Allantoin	2.0968	0.41473
D-Erythrose	1.0939	0.41327
ethylpyruvate	0.90395	0.35099
Glu-Phe-Trp	1.5345	0.3854
Glycochenodeoxycholate 7-sulfate	1.7963	0.42992
Ile-Pro	0.7407	0.3102
Laserpitin	1.3528	0.33795
L-Methionine S-oxide	1.09	0.34248
mycobactin M	1.4226	0.32608
N5-Ethyl-L-glutamine	-1.5405	-0.35926
N6-Methyl-L-lysine	-1.2671	-0.40228
N-Acetylglutamine	1.1843	0.391
Pyruvate	1.2974	0.38485
Stearoylcarnitine	-0.85442	-0.33373
Taurine	0.88002	0.37241
Taurochenodeoxycholate-3-sulfate	2.3652	0.47611

## Sheet: ANOVA
Metabolites	p.value	FDR	Pos-hoc Fisher's LSD
S-Dihydroorotate	3.9982e-06	0.00053476	1 - 2
D-Erythrose	0.00012428	0.0060015	1 - 2; 3 - 4
Taurochenodeoxycholate-3-sulfate	0.00017584	0.0072366	1 - 2; 3 - 4
Ala-Lys-Ser-Arg	0.00019462	0.0074375	1 - 2; 3 - 4
Taurine	0.00028372	0.0094868	1 - 2; 3 - 4
Glycochenodeoxycholate 7-sulfate	0.00038328	0.010792	3 - 4
2-Hydroxypyridine	0.00076591	0.019513	1 - 2; 3 - 4
N-acetyl-L-arginine	0.0011568	0.026908	3 - 4
FA Methyl jasmonate	0.0016263	0.031928	1 - 2; 3 - 4
L-rhamnitol	0.001671	0.031928	3 - 4
Orotidine	0.0023633	0.042145	4 - 4
Allantoin	0.0032452	0.052612	1 - 2; 3 - 4
N6-Methyl-L-lysine	0.0042702	0.064683	1 - 2; 3 - 4
ethylpyruvate	0.0043525	0.064683	1 - 2; 3 - 4
FA methyl_hydroxy_oxo52/40 methyl 4-2-2-formyl-vinyl-3-hydroxy-5-oxo-cyclopentyl-butanoate	0.0045991	0.066501	1 - 2; 3 - 4
Glu-Phe-Trp	0.0055884	0.078443	1 - 2; 3 - 4
O-Propanoylcarnitine	0.0058649	0.078443	1 - 2
L-gamma-Glutamyl-L-hypoglycin	0.0074304	0.091975	3 -4
Calpeptin	0.0078233	0.091975	1 - 2
GL methyl150/80 1-14-methyl-pentadecanoyl-2-8-3-ladderane-octanyl-sn-glycerol	0.0078855	0.091975	3 - 4
N-Acetylglutamine	0.0080518	0.091975	1 - 2; 3 - 4
ST hydrox 3alpha_7alpha-Dihydroxy-5beta-cholan-24-oic Acid	0.0085564	0.091975	1 - 2
N5-Ethyl-L-glutamine	0.0090045	0.091975	1 - 2; 3 - 4
PC1829Z_12Z/1819Z	0.0091465	0.091975	1 - 2; 3 - 4
Choline phosphate	0.009315	0.091975	3 - 4
triethyl phosphate	0.0093391	0.091975	3 - 4
Stearoylcarnitine	0.0094554	0.091975	3 - 4
Pyruvate	0.010055	0.096065	1 - 2; 3 - 4
3_ 5-Tetradecadiencarnitine	0.010729	0.099013	3 - 4
N-Acetyl-D-glucosamine	0.010777	0.099013	3 - 4

## Sheet: IDs
Pos-hoc Fisher's LSD	Groups
1	reponders pre-treatment
2	non-responders pre-treatmet
3	responders post-treatment
4	non-responders post-treatment
